# Supplementary material for: Labor induction with oxytocin in pregnant rats is not associated with oxidative stress in the fetal brain
Source: Sci Rep. 2022 Feb 24;12:3143. doi: 10.1038/s41598-022-07236-x (PMC8873427; doi:10.1038/s41598-022-07236-x)
Supplement: Supplementary file 1 — Supplementary Information 1. [file 41598_2022_7236_MOESM1_ESM.xls]

## Sheet: group_Spontaneous.Labor_Differe
Feature_ID	entrezgene	external_gene_name	gene_biotype	external_gene_source	transcript_count	description	logFC	CI.L	CI.R	AveExpr	t	P.Value	adj.P.Val	B	linearFC	sample.Sal_1_M1	sample.Sal_1_M2	sample.Sal_1_F1	sample.Sal_1_F2	sample.Sal_2_M1	sample.Sal_2_M2	sample.Sal_2_F1	sample.Sal_2_F2	sample.Sal_3_M1	sample.Sal_3_M2	sample.Sal_3_F1	sample.Sal_3_F2	sample.SL_1_M1	sample.SL_1_M2	sample.SL_1_F1	sample.SL_1_F2	sample.SL_2_M1	sample.SL_2_M2	sample.SL_2_F1	sample.SL_2_F2	sample.SL_3_M1	sample.SL_3_M2	sample.SL_3_F1	sample.SL_3_F2
ENSRNOG00000005279	298748	Ndufaf7	protein_coding	RGD Symbol	1	NADH:ubiquinone oxidoreductase complex assembly factor 7 [Source:RGD Symbol;Acc:1311578]	0.352214	0.191358	0.51307	4.42174	4.49393	0.00011994	0.492613	0.823897	1.27652	4.3169	4.31399	3.98214	4.1654	4.27142	4.35842	4.43374	4.47103	4.34438	4.33905	4.28778	4.33122	4.62428	4.57607	4.71397	4.87278	4.42205	4.42471	4.53403	4.40262	4.41995	4.33636	4.54268	4.63688
ENSRNOG00000013223	29383	Fah	protein_coding	RGD Symbol	1	fumarylacetoacetate hydrolase [Source:RGD Symbol;Acc:61932]	-0.536972	-0.775272	-0.298673	2.12296	-4.62473	8.45102e-05	0.492613	-0.346235	-1.45093	2.2652	2.14278	2.33534	2.5916	2.37375	1.96803	2.32627	2.47812	2.04549	2.27079	2.32506	2.03294	2.10021	1.63315	1.53328	2.01263	2.41212	2.27483	2.08162	1.92702	2.08882	2.07283	1.73532	1.92373
ENSRNOG00000013663	308602	Tmem86a	protein_coding	RGD Symbol	1	transmembrane protein 86A [Source:RGD Symbol;Acc:1305749]	-0.341145	-0.499118	-0.183172	4.1542	-4.43213	0.000141484	0.492613	0.577897	-1.26676	4.33559	4.41301	4.3007	4.27851	4.36222	4.45779	4.25445	4.30021	4.00566	4.31213	4.16157	4.07627	3.93856	4.2482	3.81577	3.69462	4.28948	4.15444	4.26495	3.94184	4.14818	4.18464	3.98251	3.77951
ENSRNOG00000001336	304496	Orai1	protein_coding	RGD Symbol	1	ORAI calcium release-activated calcium modulator 1 [Source:RGD Symbol;Acc:1311873]	0.412855	0.190486	0.635225	3.28897	3.81048	0.000734342	0.493862	-0.910865	1.33132	3.03303	2.84233	2.9584	3.10534	3.27389	3.06577	3.33145	2.85735	3.23902	3.14831	3.19685	3.07342	3.40589	3.90101	3.705	3.60594	3.3259	3.41405	3.05383	3.52779	3.51964	3.29863	3.62247	3.42998
ENSRNOG00000009599	363110	Rwdd2a	protein_coding	RGD Symbol	1	RWD domain containing 2A [Source:RGD Symbol;Acc:1306231]	-0.528931	-0.799025	-0.258837	2.8632	-4.01922	0.000424124	0.493862	-0.729718	-1.44286	3.18915	2.8981	3.41223	3.3319	2.93088	2.84862	3.12022	3.20372	3.00933	2.75941	2.18067	2.83862	2.85553	2.91131	2.58893	2.72939	3.22061	2.56434	3.01974	2.52385	2.94959	2.48489	2.4497	2.69601
ENSRNOG00000009928	29711	Bckdhb	protein_coding	RGD Symbol	1	branched chain keto acid dehydrogenase E1 subunit beta [Source:RGD Symbol;Acc:2197]	-0.299702	-0.463641	-0.135764	5.08443	-3.75203	0.000855502	0.493862	-0.612754	-1.23089	5.30082	5.19241	5.19586	5.3505	5.18111	5.11379	5.37098	5.19371	4.89309	5.2123	4.8482	5.16591	4.77648	4.99595	5.1033	4.80195	5.16139	4.9378	5.0664	4.6929	5.25361	5.15819	5.07811	4.9816
ENSRNOG00000009983	298309	Lrrc42	protein_coding	RGD Symbol	1	leucine rich repeat containing 42 [Source:RGD Symbol;Acc:1308919]	0.269416	0.130943	0.407888	5.10767	3.99316	0.000454328	0.493862	-0.095328	1.20532	4.92734	4.95672	4.85385	4.94651	5.04058	4.99971	4.93695	4.87715	5.09291	5.14983	5.14081	5.21067	5.47316	5.34882	5.35331	5.34082	5.02471	5.12728	5.07749	5.23095	5.0582	5.06536	5.1429	5.20815
ENSRNOG00000011287	29688	Minpp1	protein_coding	RGD Symbol	1	multiple inositol-polyphosphate phosphatase 1 [Source:RGD Symbol;Acc:3089]	-0.243569	-0.374576	-0.112562	4.18035	-3.81579	0.000724213	0.493862	-0.62623	-1.18392	4.11536	4.14566	4.41472	4.29908	4.23142	4.15435	4.17599	4.2733	4.24214	4.29574	4.2155	4.25785	4.04432	3.99434	4.07156	3.91198	4.426	4.35507	4.12769	4.07155	4.14818	4.29608	3.9884	4.07222
ENSRNOG00000011921	60587	Dusp4	protein_coding	RGD Symbol	1	dual specificity phosphatase 4 [Source:RGD Symbol;Acc:620625]	-0.256404	-0.397093	-0.115715	5.58088	-3.74044	0.000881762	0.493862	-0.604202	-1.1945	5.71324	5.77225	5.85109	5.80892	5.62699	5.48984	5.60714	5.74331	5.67614	5.51813	5.61424	5.57927	5.28544	5.38865	5.4162	5.27436	5.63423	5.82561	5.41124	5.58653	5.54194	5.49937	5.56944	5.50763
ENSRNOG00000014037	309035	Dcun1d3	protein_coding	RGD Symbol	1	defective in cullin neddylation 1 domain containing 3 [Source:RGD Symbol;Acc:1308893]	0.372388	0.181321	0.563455	2.56805	4.00007	0.000446121	0.493862	-0.957366	1.29449	2.35587	2.59485	2.49469	2.39538	2.70118	2.6612	2.24075	2.23196	2.60644	2.80646	2.64109	2.2503	2.75648	2.60806	2.66487	2.96804	2.39609	2.25585	2.8361	2.6302	2.66993	2.5027	2.71416	2.65044
ENSRNOG00000017832	291464	Snx2	protein_coding	RGD Symbol	1	sorting nexin 2 [Source:RGD Symbol;Acc:1310291]	0.201311	0.09473	0.307891	5.6298	3.87655	0.000617567	0.493862	-0.302177	1.14974	5.54519	5.50903	5.53307	5.43193	5.54368	5.55187	5.63673	5.42163	5.71258	5.70561	5.5316	5.68941	5.66483	5.85287	5.7812	5.68972	5.67797	5.62015	5.70015	5.74878	5.54825	5.57709	5.69538	5.7465
ENSRNOG00000018379	102554302	Zfp688	protein_coding	RGD Symbol	1	zinc finger protein 688 [Source:RGD Symbol;Acc:1310765]	-0.401965	-0.610753	-0.193177	3.43035	-3.95129	0.000507362	0.493862	-0.603725	-1.32131	3.70823	3.5736	3.57269	3.86088	3.49276	3.44089	3.52474	3.49219	3.55218	3.51223	3.66842	3.52088	3.0353	3.50762	3.16083	2.7892	3.53798	3.13119	3.40135	3.11144	3.3945	3.51591	3.27282	3.55063
ENSRNOG00000019325	360967	Rnf185	protein_coding	RGD Symbol	1	ring finger protein 185 [Source:RGD Symbol;Acc:1564777]	-0.162733	-0.253143	-0.0723221	6.06257	-3.69414	0.00099473	0.493862	-0.693322	-1.1194	6.17728	6.09362	6.17173	6.10753	6.06994	6.19739	6.04732	6.07326	6.1041	6.1672	6.11194	6.20352	5.91825	6.0223	5.93789	5.85801	6.16907	5.97237	5.86598	5.99897	6.13636	6.10598	5.97734	6.01419
ENSRNOG00000020165	293522	Ahsp	protein_coding	RGD Symbol	1	alpha hemoglobin stabilizing protein [Source:RGD Symbol;Acc:1306725]	-0.946128	-1.44652	-0.44574	1.10027	-3.88061	0.000611023	0.493862	-2.0442	-1.9267	1.502	1.8635	1.89552	1.81518	1.30795	0.841277	0.699181	1.72852	1.16864	1.28193	1.75475	1.49982	0.560693	0.399659	0.612133	-0.189001	1.14109	1.12597	0.930844	0.622863	0.737746	1.59691	0.475086	1.03429
ENSRNOG00000020289	292887	Akt1s1	protein_coding	RGD Symbol	1	AKT1 substrate 1 [Source:RGD Symbol;Acc:1312049]	-0.231803	-0.351943	-0.111662	6.22294	-3.95992	0.00049596	0.493862	-0.0895684	-1.1743	6.25885	6.30821	6.33599	6.38399	6.32528	6.27437	6.2687	6.32073	6.23355	6.26308	6.30716	6.21778	5.98227	6.07666	5.9905	5.8475	6.34742	6.4316	6.26191	6.18619	6.19249	6.32952	6.08705	6.11966
ENSRNOG00000021213	499677	Lix1l	protein_coding	RGD Symbol	1	limb and CNS expressed 1 like [Source:RGD Symbol;Acc:1593161]	0.246896	0.111386	0.382406	6.75705	3.73939	0.000884176	0.493862	-0.585699	1.18665	6.63808	6.72726	6.64298	6.70628	6.63994	6.67623	6.64248	6.71708	6.56033	6.46597	6.60062	6.67961	7.07951	7.05787	7.00408	7.04558	6.57004	6.95372	6.80351	7.00215	6.61739	6.64833	6.83876	6.85132
ENSRNOG00000025142	308790	Mex3b	protein_coding	RGD Symbol	1	mex-3 RNA binding family member B [Source:RGD Symbol;Acc:1306790]	-0.271653	-0.41858	-0.124726	7.0624	-3.79463	0.000765421	0.493862	-0.45933	-1.20719	7.2093	7.32896	7.33895	7.19143	7.25624	7.41732	7.10782	7.04051	7.00704	7.05113	7.12504	6.99845	6.87884	6.87977	6.69462	6.69609	7.01063	7.21926	6.89565	6.90107	7.07104	7.12011	6.97919	7.07904
ENSRNOG00000026226	313370	Hook1	protein_coding	RGD Symbol	1	hook microtubule-tethering protein 1 [Source:RGD Symbol;Acc:1309987]	0.310951	0.137736	0.484165	4.90084	3.68438	0.00102027	0.493862	-0.773975	1.24053	4.8173	4.67485	4.66147	4.7513	4.81891	4.62103	4.77908	4.71858	4.99276	4.87611	4.74927	5.13346	5.07254	5.20283	5.21363	5.41388	4.73723	4.75723	4.87951	5.16424	4.86619	4.81753	4.96321	4.93802
ENSRNOG00000026842	310378	Nnt	protein_coding	RGD Symbol	1	nicotinamide nucleotide transhydrogenase [Source:RGD Symbol;Acc:1587346]	0.173459	0.0800138	0.266904	5.46681	3.80976	0.000735726	0.493862	-0.45938	1.12776	5.47275	5.33813	5.38324	5.33564	5.45308	5.32592	5.36088	5.40437	5.48662	5.43574	5.30654	5.53234	5.61925	5.50649	5.61692	5.5476	5.47356	5.43846	5.41343	5.53269	5.48827	5.55378	5.56747	5.61035
ENSRNOG00000028206	288664	Pheta1	protein_coding	RGD Symbol	1	PH domain containing endocytic trafficking adaptor 1 [Source:RGD Symbol;Acc:1310656]	-0.217868	-0.336109	-0.0996262	4.04305	-3.78164	0.000791858	0.493862	-0.725915	-1.16301	3.99826	3.93522	4.16508	4.12564	4.1098	4.04355	4.14691	4.21225	4.11179	4.0442	4.15606	3.97001	4.02621	3.98137	3.87453	3.85714	4.29382	4.15444	4.03972	3.93593	4.05673	3.98369	3.9161	3.89471
ENSRNOG00000030091	360580	Dusp14	protein_coding	RGD Symbol	3	dual specificity phosphatase 14 [Source:RGD Symbol;Acc:1307415]	-0.784131	-1.22129	-0.346972	0.641406	-3.68134	0.00102836	0.493862	-2.52669	-1.72205	0.348528	0.904916	0.90973	1.13425	0.570983	0.898993	0.879753	1.00209	0.941865	1.40931	0.482943	0.705139	0.689017	0.399659	-0.2986	-0.584929	1.17906	0.850337	0.257654	1.1579	0.850957	0.511522	-0.196291	0.388953
ENSRNOG00000030091	365977	Dusp14	protein_coding	RGD Symbol	3	dual specificity phosphatase 14 [Source:RGD Symbol;Acc:1307415]	-0.784131	-1.22129	-0.346972	0.641406	-3.68134	0.00102836	0.493862	-2.52669	-1.72205	0.348528	0.904916	0.90973	1.13425	0.570983	0.898993	0.879753	1.00209	0.941865	1.40931	0.482943	0.705139	0.689017	0.399659	-0.2986	-0.584929	1.17906	0.850337	0.257654	1.1579	0.850957	0.511522	-0.196291	0.388953
ENSRNOG00000031092	81762	Rock1	protein_coding	RGD Symbol	2	Rho-associated coiled-coil containing protein kinase 1 [Source:RGD Symbol;Acc:620424]	0.290667	0.145208	0.436125	6.12867	4.10121	0.000341413	0.493862	0.230118	1.22321	6.10831	5.94435	5.99136	6.04952	5.98827	6.05708	5.94626	5.77819	6.26149	6.08532	6.28589	6.0784	6.18632	6.17106	6.28456	6.6322	5.96008	6.14737	6.19604	6.42548	6.16538	6.10014	6.11154	6.13353
ENSRNOG00000039582	294747	RGD1561161	protein_coding	RGD Symbol	2	similar to BC067074 protein [Source:RGD Symbol;Acc:1561161]	0.47047	0.210884	0.730057	1.48938	3.71969	0.000930733	0.493862	-1.94145	1.38556	1.74505	1.71615	1.46612	1.2655	1.61829	1.00793	1.18461	1.41055	1.83022	1.32565	1.10267	1.19895	1.54382	1.56525	1.90303	1.93533	1.32166	1.20727	1.76245	1.74962	1.23156	1.34379	1.76307	1.54649
ENSRNOG00000043095	295297	Etv3	protein_coding	RGD Symbol	2	ets variant 3 [Source:RGD Symbol;Acc:1311577]	-0.393431	-0.610329	-0.176532	3.29607	-3.7228	0.000923238	0.493862	-1.06726	-1.31351	3.24557	3.75064	3.62532	3.40015	3.41452	3.57971	3.51567	3.58267	3.10838	3.16043	3.57247	3.21455	3.10597	3.1031	2.87133	3.13869	3.2387	3.26062	2.96109	2.93297	3.31779	3.40664	3.22375	3.37501
ENSRNOG00000046053	367747	Nudt10	protein_coding	RGD Symbol	1	nudix (nucleoside diphosphate linked moiety X)-type motif 10 [Source:RGD Symbol;Acc:1564763]	0.574367	0.265836	0.882898	0.800933	3.82074	0.000714875	0.493862	-2.1695	1.48902	0.883565	0.386449	0.366587	0.829398	0.961773	0.436021	0.761917	0.712583	0.813541	0.117544	0.410794	0.447981	0.749138	1.0231	1.46693	1.23323	0.526983	0.798807	1.19795	1.03052	1.1454	0.511522	1.15735	1.2533
ENSRNOG00000046053	680248	Nudt10	protein_coding	RGD Symbol	1	nudix (nucleoside diphosphate linked moiety X)-type motif 10 [Source:RGD Symbol;Acc:1564763]	0.574367	0.265836	0.882898	0.800933	3.82074	0.000714875	0.493862	-2.1695	1.48902	0.883565	0.386449	0.366587	0.829398	0.961773	0.436021	0.761917	0.712583	0.813541	0.117544	0.410794	0.447981	0.749138	1.0231	1.46693	1.23323	0.526983	0.798807	1.19795	1.03052	1.1454	0.511522	1.15735	1.2533
ENSRNOG00000047309	NA	AABR07062290.1	protein_coding	Clone-based (Ensembl) gene	1		-0.172715	-0.259452	-0.0859786	6.35993	-4.08682	0.000354687	0.493862	0.205469	-1.12718	6.3342	6.38584	6.34256	6.49292	6.46229	6.33313	6.39282	6.43808	6.4378	6.44258	6.40558	6.50881	6.30373	6.367	6.3214	6.11478	6.3875	6.40385	6.36165	6.27903	6.368	6.2916	6.22187	6.24118
ENSRNOG00000032917	360772	Zfand2a	protein_coding	RGD Symbol	2	zinc finger AN1-type containing 2A [Source:RGD Symbol;Acc:1310991]	-0.180356	-0.281386	-0.0793261	5.94038	-3.66385	0.00107616	0.499587	-0.762249	-1.13316	6.05067	6.05734	6.04868	6.1177	5.9301	5.90341	6.04259	6.0433	5.82086	5.92223	5.77375	5.96156	5.86998	5.98543	5.86892	5.84574	6.14769	5.82882	5.95734	5.88697	5.92797	5.92958	5.77419	5.87421
ENSRNOG00000000012	296272	Tcf15	protein_coding	RGD Symbol	1	transcription factor 15 [Source:RGD Symbol;Acc:1308464]	-0.390137	-0.735377	-0.0448967	0.928354	-2.31928	0.0282331	0.536612	-3.71203	-1.31052	0.962637	0.904916	0.594856	1.08771	0.961773	0.954488	1.47411	1.59577	1.22017	0.544965	0.958281	0.582282	0.862349	0.744795	0.785464	0.524695	0.978362	1.24627	0.662911	0.789512	1.18913	1.26249	0.406373	0.986194
ENSRNOG00000000033	305095	Tmcc2	protein_coding	RGD Symbol	1	transmembrane and coiled-coil domain family 2 [Source:RGD Symbol;Acc:1311960]	-0.108711	-0.195014	-0.0224072	7.81296	-2.58524	0.0154882	0.536612	-3.11424	-1.07826	7.85162	7.85714	7.84718	7.88511	7.8883	7.93888	7.82089	7.92095	7.69988	7.76661	7.81822	7.74395	7.79865	7.73686	7.66094	7.60568	7.90786	7.97691	7.79282	7.78972	7.82326	7.81285	7.78839	7.7784
ENSRNOG00000000082	295568	Hltf	protein_coding	RGD Symbol	2	helicase-like transcription factor [Source:RGD Symbol;Acc:1309031]	0.197831	0.0201933	0.375469	4.74349	2.28568	0.0303934	0.536612	-3.48996	1.14697	4.80125	4.51462	4.45405	4.53852	4.77087	4.68395	4.67289	4.54491	4.87712	4.8464	4.88528	4.95307	4.8366	4.94676	4.91397	4.89676	4.42994	4.55467	4.58542	4.73437	4.76509	4.9205	4.72301	4.99381
ENSRNOG00000000095	362003	Gpr89b	protein_coding	RGD Symbol	1	G protein-coupled receptor 89B [Source:RGD Symbol;Acc:1304837]	0.200482	0.0401734	0.360791	4.90416	2.5667	0.0161649	0.536612	-3.00418	1.14908	4.81464	4.87222	4.73516	4.76615	4.84897	4.82089	4.8202	4.69444	5.15049	4.81223	4.85841	5.06053	5.20723	5.17177	5.15426	5.11112	4.75933	4.6881	4.67573	5.03744	4.839	4.83521	5.04741	4.91893
ENSRNOG00000000167	25748	Alas2	protein_coding	RGD Symbol	1	5'-aminolevulinate synthase 2 [Source:RGD Symbol;Acc:2084]	-0.337274	-0.628536	-0.046013	3.49092	-2.37661	0.0248669	0.536612	-3.31628	-1.26337	3.70248	3.72774	4.11689	3.88149	3.49276	3.53491	3.07151	3.76376	3.44797	3.42447	3.32996	3.67914	3.32919	3.47098	3.2523	3.24929	3.79186	3.40546	3.44481	3.81228	3.22632	3.25726	3.14158	3.22767
ENSRNOG00000000236	303763	Zfp207	protein_coding	RGD Symbol	1	zinc finger protein 207 [Source:RGD Symbol;Acc:1308121]	0.318898	0.100893	0.536903	6.75947	3.00222	0.005735	0.536612	-2.21547	1.24738	6.50324	6.45719	6.50351	6.62611	6.80577	6.66276	6.53432	6.56225	6.73766	6.56961	6.72948	6.82472	7.25629	7.28131	7.23714	7.13257	6.54754	6.81308	6.71309	7.06038	6.65783	6.5839	6.7208	6.70671
ENSRNOG00000000283	360741	Ess2	protein_coding	RGD Symbol	1	ess-2 splicing factor homolog [Source:RGD Symbol;Acc:1308218]	-0.193672	-0.336166	-0.0511771	4.96318	-2.78949	0.00958932	0.536612	-2.58786	-1.14367	5.01806	5.01147	5.12757	5.12708	4.89131	5.07988	4.78664	4.87357	5.1169	5.15892	5.15191	5.03148	4.74361	4.80307	4.85033	4.74268	5.13748	5.05774	4.78798	4.82993	5.11597	5.00728	4.79869	4.86676
ENSRNOG00000000323	309871	Prdm1	protein_coding	RGD Symbol	3	PR/SET domain 1 [Source:RGD Symbol;Acc:1311765]	-0.448942	-0.827995	-0.0698883	1.15694	-2.43079	0.0220272	0.536612	-3.54074	-1.36504	1.76724	1.48078	1.42713	1.59992	1.26895	1.53035	1.51111	1.48752	1.40964	0.388846	0.853312	1.19895	0.749138	0.399659	0.612133	0.948503	1.45143	0.994727	0.776121	1.23697	0.904396	1.45775	0.979558	1.33237
ENSRNOG00000000397	361849	Ccar1	protein_coding	RGD Symbol	1	cell division cycle and apoptosis regulator 1 [Source:RGD Symbol;Acc:1560358]	0.178135	0.0230511	0.333219	5.48671	2.35743	0.0259496	0.536612	-3.41641	1.13142	5.62788	5.30757	5.35495	5.30036	5.48746	5.4348	5.58128	5.30421	5.54083	5.28054	5.3506	5.56109	5.73527	5.74767	5.68781	5.79923	5.35832	5.45103	5.48179	5.55794	5.41421	5.30499	5.48657	5.52456
ENSRNOG00000000398	294390	Zup1	protein_coding	RGD Symbol	1	zinc finger containing ubiquitin peptidase 1 [Source:RGD Symbol;Acc:1307672]	0.231962	0.0323514	0.431572	3.64846	2.38501	0.0244055	0.536612	-3.30026	1.17443	3.53795	3.69663	3.70898	3.34185	3.44107	3.54398	3.40208	3.49219	3.74042	3.73934	3.99884	3.63346	3.86575	3.89411	3.94324	3.93201	3.48592	3.56819	3.68845	3.51198	3.51964	3.38759	3.68182	3.80745
ENSRNOG00000000441	406163	Gpsm3	protein_coding	RGD Symbol	1	G-protein signaling modulator 3 [Source:RGD Symbol;Acc:1303014]	-0.49643	-0.863903	-0.128958	2.05558	-2.77263	0.00998202	0.536612	-2.95237	-1.41072	2.10014	2.04736	2.73715	2.33688	2.31754	2.86319	2.00174	2.18651	1.76232	2.00103	1.94557	2.22998	1.64222	1.72936	1.71576	1.39596	2.16966	1.93631	1.91857	2.26554	2.28291	2.37314	1.96768	1.40733
ENSRNOG00000000491	689210	Spdef	protein_coding	RGD Symbol	2	SAM pointed domain containing ets transcription factor [Source:RGD Symbol;Acc:1594842]	-0.568018	-1.04402	-0.0920132	0.534707	-2.44911	0.0211364	0.536612	-3.68797	-1.48249	0.711098	1.19936	0.791893	0.648826	0.123524	0.841277	0.251722	0.893155	0.516559	0.931988	1.35421	0.923319	-0.00759068	-0.0549065	-0.694528	0.0251242	0.584699	0.798807	0.930844	-0.133866	0.904396	0.645823	0.334223	0.313004
ENSRNOG00000000519	361813	Stk38	protein_coding	RGD Symbol	9	serine/threonine kinase 38 [Source:RGD Symbol;Acc:1309455]	0.212143	0.0225383	0.401748	5.82124	2.29634	0.0296924	0.536612	-3.54716	1.15841	5.80595	5.81814	5.66462	5.83557	5.84151	5.77443	5.47529	5.53701	5.86807	5.68478	5.99653	5.84448	6.0879	5.99191	6.08338	6.18326	5.62738	6.04742	5.57078	6.08697	5.65928	5.6999	5.72036	5.80486
ENSRNOG00000000546	294456	Nt5dc1	protein_coding	RGD Symbol	1	5'-nucleotidase domain containing 1 [Source:RGD Symbol;Acc:1305214]	-0.268449	-0.453056	-0.0838421	2.9352	-2.9845	0.00598914	0.536612	-2.41747	-1.20451	3.03303	2.84233	3.01209	3.10534	3.11805	3.02747	3.16733	3.19227	2.80513	3.13608	3.06203	2.90421	2.75648	2.62483	2.99418	2.63475	2.98374	2.91831	2.93694	2.8599	3.05967	2.79059	2.92534	2.55476
ENSRNOG00000000561	294508	Pald1	protein_coding	RGD Symbol	2	phosphatase domain containing, paladin 1 [Source:RGD Symbol;Acc:1305933]	0.205072	0.0299263	0.380217	3.98592	2.40306	0.0234411	0.536612	-3.26864	1.15274	3.6616	3.68082	3.89908	3.78997	3.87679	3.95789	3.95887	3.9177	4.00566	3.76339	3.62125	4.07057	4.18155	4.39722	4.19965	4.32449	3.95393	4.1493	3.9339	4.30507	4.13706	4.02741	3.9284	3.92053
ENSRNOG00000000585	81640	Amd1	protein_coding	RGD Symbol	1	adenosylmethionine decarboxylase 1 [Source:RGD Symbol;Acc:2104]	0.2008	0.0519524	0.349647	6.16707	2.76872	0.0100751	0.536612	-2.67131	1.14933	6.1213	6.08314	5.99303	6.03885	6.02091	6.28929	6.05046	5.87447	6.16289	6.23469	6.31212	6.21261	6.43535	6.4027	6.44179	6.44152	5.95051	6.08152	6.14689	6.19241	6.17357	6.0571	6.11154	6.18103
ENSRNOG00000000596	25150	Fyn	protein_coding	RGD Symbol	4	FYN proto-oncogene, Src family tyrosine kinase [Source:RGD Symbol;Acc:2641]	-0.118667	-0.215996	-0.0213392	7.83154	-2.50236	0.0187322	0.536612	-3.27989	-1.08573	7.88658	7.9233	7.98613	7.94058	7.85988	7.8729	7.88615	7.98124	7.67007	7.70639	7.80025	7.67703	7.74891	7.75982	7.72177	7.69486	7.93724	7.87795	7.87415	7.79217	7.8375	7.87229	7.8612	7.78852
ENSRNOG00000000622	690660	Hint1	protein_coding	RGD Symbol	1	histidine triad nucleotide binding protein 1 [Source:RGD Symbol;Acc:1593411]	-0.135216	-0.234474	-0.035958	6.41422	-2.79589	0.0094442	0.536612	-2.6286	-1.09826	6.47655	6.41838	6.50818	6.47495	6.51011	6.48572	6.43915	6.45973	6.16782	6.3317	6.41483	6.42861	6.42847	6.4411	6.20284	6.29191	6.61574	6.47637	6.48855	6.26023	6.44101	6.44802	6.40912	6.32211
ENSRNOG00000000663	288718	Tfip11	protein_coding	RGD Symbol	1	tuftelin interacting protein 11 [Source:RGD Symbol;Acc:1311449]	-0.156118	-0.275294	-0.036942	6.17869	-2.68857	0.012175	0.536612	-2.83279	-1.11428	6.24013	6.29399	6.28511	6.25829	6.26215	6.22868	6.26329	6.32598	6.15132	6.12607	6.13592	6.13687	6.03303	5.9903	5.98458	5.83868	6.33696	6.20542	6.18327	6.07491	6.22173	6.27226	6.22686	6.21273
ENSRNOG00000000795	24750	RT1-N3	protein_coding	RGD Symbol	1	RT1 class Ib, locus N3 [Source:RGD Symbol;Acc:1598370]	-0.385367	-0.669921	-0.100812	2.48578	-2.77949	0.00982039	0.536612	-2.80534	-1.30619	2.69382	2.21042	3.01209	2.7643	2.37375	2.55748	3.00823	2.68834	2.4207	2.35759	2.26494	2.55803	1.95461	2.06057	2.55739	2.63475	2.1884	2.29357	2.28661	2.35688	3.04785	2.62158	2.48345	2.26342
ENSRNOG00000000801	309790	Msl3l2	protein_coding	RGD Symbol	1	male-specific lethal 3-like 2 (Drosophila) [Source:RGD Symbol;Acc:1308699]	-0.158264	-0.296115	-0.0204129	3.87908	-2.35629	0.0260155	0.536612	-3.34446	-1.11594	3.96983	3.81724	4.11689	4.01184	3.92775	4.01773	3.95216	3.94524	3.65874	3.7792	3.82236	3.9138	3.92559	3.86616	4.00299	3.5976	3.97567	3.78232	3.88425	3.8505	3.86787	3.77968	3.85295	3.77951
ENSRNOG00000000804	294230	Mrps18b	protein_coding	RGD Symbol	6	mitochondrial ribosomal protein S18B [Source:RGD Symbol;Acc:1302998]	-0.169367	-0.292819	-0.0459146	4.82416	-2.8157	0.00900771	0.536612	-2.53687	-1.12457	4.86439	4.85823	4.94294	4.93011	4.89451	4.91482	4.87444	4.62374	4.79454	4.87243	5.01869	4.79951	4.87083	4.89238	4.64813	4.7652	4.95803	4.82641	4.93542	4.56849	4.73591	4.83872	4.6319	4.7201
ENSRNOG00000000816	361790	Ppp1r18	protein_coding	RGD Symbol	3	protein phosphatase 1, regulatory subunit 18 [Source:RGD Symbol;Acc:1309543]	0.272719	0.0972024	0.448235	5.43703	3.189	0.00361271	0.536612	-1.79187	1.20808	5.30462	5.32801	5.19586	5.28497	5.32587	5.40523	5.20592	4.96724	5.3971	5.55992	5.64011	5.45784	5.80597	5.83135	5.65839	5.6995	5.33959	5.63675	5.30205	5.50899	5.27659	5.4266	5.45715	5.47315
ENSRNOG00000000827	294235	Ier3	protein_coding	RGD Symbol	3	immediate early response 3 [Source:RGD Symbol;Acc:1303321]	-0.371541	-0.627855	-0.115227	2.62936	-2.97503	0.00612917	0.536612	-2.49521	-1.29373	2.73944	2.9649	3.08905	2.77902	2.51376	2.44574	2.87266	2.98228	2.35306	2.24825	2.40152	2.81153	2.65013	3.04196	2.57324	2.66699	2.92908	2.4353	2.44908	2.40903	2.30295	2.5027	2.69987	2.2431
ENSRNOG00000000893	288616	Tmem248	protein_coding	RGD Symbol	2	transmembrane protein 248 [Source:RGD Symbol;Acc:1303319]	-0.170322	-0.303723	-0.0369222	5.39296	-2.62043	0.0142756	0.536612	-2.92457	-1.12531	5.54198	5.46817	5.56486	5.4389	5.39088	5.46617	5.3835	5.43383	5.32244	5.51813	5.38396	5.55905	5.21258	5.18597	5.18554	5.18256	5.64274	5.36063	5.52495	5.4101	5.34099	5.46117	5.33307	5.11897
ENSRNOG00000000955	360761	Lnx2	protein_coding	RGD Symbol	1	ligand of numb-protein X 2 [Source:RGD Symbol;Acc:1308222]	0.412091	0.149903	0.674279	4.13864	3.2258	0.00329482	0.536612	-1.79048	1.33061	3.90124	4.07484	3.99553	3.77536	4.01282	4.0307	3.86911	3.79438	4.27906	4.13915	4.09981	4.19634	4.72127	4.55871	4.74579	4.56161	3.70993	4.31894	3.90929	4.28195	3.9142	4.02125	4.373	4.04313
ENSRNOG00000001055	304469	Rilpl1	protein_coding	RGD Symbol	2	Rab interacting lysosomal protein-like 1 [Source:RGD Symbol;Acc:1307973]	0.209557	0.0406912	0.378424	4.36411	2.54693	0.0169168	0.536612	-3.0268	1.15633	4.32814	4.15141	4.23448	4.14849	4.19027	4.20098	4.37475	4.37301	4.30316	4.20501	4.2155	4.33122	4.70618	4.58467	4.61405	4.82357	4.45724	4.35952	4.33129	4.50999	4.39683	4.22811	4.45609	4.21469
ENSRNOG00000001060	360803	Snrnp35	protein_coding	RGD Symbol	1	small nuclear ribonucleoprotein U11/U12 subunit 35 [Source:RGD Symbol;Acc:1310724]	0.163973	0.0550779	0.272868	5.06408	3.09045	0.00461574	0.536612	-1.99645	1.12037	5.13149	5.06422	4.95327	4.98193	4.90727	5.09539	4.9095	4.96724	4.77314	5.08452	5.00651	5.08053	5.10741	5.08047	5.11418	4.99845	5.14229	5.18862	5.20933	5.10223	5.12726	5.17217	5.24972	5.09081
ENSRNOG00000001080	288656	Arl6ip4	protein_coding	RGD Symbol	1	ADP-ribosylation factor like GTPase 6 interacting protein 4 [Source:RGD Symbol;Acc:1307657]	-0.195601	-0.313379	-0.0778229	5.49106	-3.40851	0.00207581	0.536612	-1.32757	-1.1452	5.57695	5.45196	5.60472	5.61743	5.50225	5.5085	5.68205	5.67914	5.26839	5.36939	5.5443	5.39991	5.38828	5.44877	5.4315	5.4351	5.72525	5.38704	5.61711	5.26436	5.55662	5.5192	5.39644	5.41075
ENSRNOG00000001088	288414	Rfc3	protein_coding	RGD Symbol	1	replication factor C subunit 3 [Source:RGD Symbol;Acc:1306832]	-0.182712	-0.327084	-0.0383399	5.08286	-2.59741	0.0150584	0.536612	-2.95316	-1.13502	5.30272	5.22276	5.21887	5.164	5.09175	5.10155	5.05439	5.06151	5.05439	5.17395	5.27387	5.05766	4.86065	4.94342	4.82076	4.76147	5.39911	5.00187	4.98925	4.90449	5.14124	5.25068	5.1323	5.00593
ENSRNOG00000001099	288489	Rbak	protein_coding	RGD Symbol	2	RB-associated KRAB zinc finger [Source:RGD Symbol;Acc:1562875]	-0.24495	-0.428327	-0.0615736	3.83141	-2.74152	0.0107464	0.536612	-2.70136	-1.18505	4.06697	4.15141	3.96182	4.02425	3.92775	4.18367	4.03705	3.65118	3.70469	3.81798	3.92952	3.77342	3.72314	3.64553	3.52107	3.51144	3.60924	3.88473	3.75901	3.66279	4.03293	3.77968	3.75963	3.83487
ENSRNOG00000001138	304530	Taok3	protein_coding	RGD Symbol	2	TAO kinase 3 [Source:RGD Symbol;Acc:1562861]	0.143557	0.0199881	0.267127	5.96366	2.38436	0.024441	0.536612	-3.40011	1.10462	5.84169	5.95261	5.87121	5.77811	5.84151	5.83851	5.9361	5.8834	6.0764	5.95566	6.05243	6.07982	6.16303	5.98868	6.13235	6.14657	5.86574	6.06389	6.03618	5.9188	5.93441	5.75852	6.05935	5.95296
ENSRNOG00000001139	360819	Suds3	protein_coding	RGD Symbol	1	SDS3 homolog, SIN3A corepressor complex component [Source:RGD Symbol;Acc:1305986]	-0.0917014	-0.173972	-0.0094309	6.86267	-2.28765	0.0302632	0.536612	-3.63751	-1.06563	6.88959	6.83297	6.90397	6.99893	6.9879	6.94638	6.87754	6.86504	6.80776	6.79143	6.90224	6.79908	6.82661	6.82728	6.81868	6.7582	6.91263	6.8797	6.89878	6.79891	6.84114	6.90844	6.82731	6.80356
ENSRNOG00000001142	83803	Prkab1	protein_coding	RGD Symbol	1	protein kinase AMP-activated non-catalytic subunit beta 1 [Source:RGD Symbol;Acc:71057]	-0.208616	-0.392571	-0.0246609	5.81025	-2.32752	0.0277251	0.536612	-3.49046	-1.15558	6.03931	5.90747	5.98634	5.9603	5.95181	5.75307	5.68205	5.88873	5.83746	6.01528	5.92062	5.86604	5.39299	5.43219	5.42058	5.4947	6.18315	5.89012	5.90073	5.68499	5.78392	5.93451	5.70971	5.81005
ENSRNOG00000001189	59329	Sik1	protein_coding	RGD Symbol	1	salt-inducible kinase 1 [Source:RGD Symbol;Acc:69407]	-0.241625	-0.427015	-0.0562352	5.36189	-2.67494	0.0125707	0.536612	-2.81989	-1.18232	5.26032	5.47963	5.50292	5.5331	5.63659	5.74128	5.46825	5.5119	5.44932	5.33771	5.32138	5.34664	5.08133	5.06519	5.27065	5.02978	4.99575	5.59771	5.21436	5.31763	5.42568	5.53443	5.08637	5.4775
ENSRNOG00000001273	100361517	Psmg3	protein_coding	RGD Symbol	1	proteasome assembly chaperone 3 [Source:RGD Symbol;Acc:2319950]	-0.173781	-0.328194	-0.0193683	5.21261	-2.30981	0.0288274	0.536612	-3.48053	-1.12801	5.36772	5.18962	5.24152	5.39418	5.38405	5.35714	5.13954	5.49336	4.92837	5.24398	5.19013	5.15517	5.03379	5.31044	4.98384	4.91029	5.35625	5.31551	5.31382	5.03191	5.19852	5.15256	5.16906	5.24182
ENSRNOG00000001276	309692	Pcnt	protein_coding	RGD Symbol	1	pericentrin [Source:RGD Symbol;Acc:1595865]	-0.200329	-0.351587	-0.0490711	5.08763	-2.71821	0.0113547	0.536612	-2.7281	-1.14896	5.00878	5.05505	5.38578	5.24045	5.15728	5.10155	5.04496	5.16178	5.27145	5.16796	5.17932	5.14164	5.00941	4.76952	4.88885	5.03905	4.9553	5.0956	4.92011	4.8862	5.14402	5.2079	4.96917	5.302
ENSRNOG00000001288	498153	Gpr146	protein_coding	RGD Symbol	1	G protein-coupled receptor 146 [Source:RGD Symbol;Acc:1560731]	-0.286553	-0.487349	-0.0857573	2.09249	-2.92892	0.00685716	0.536612	-2.72962	-1.21972	2.0467	2.07181	2.29259	2.05179	2.15595	2.28185	2.34688	2.27601	2.10152	2.27079	2.3053	2.2503	2.14566	1.698	1.87772	1.737	2.05182	1.95996	2.12502	1.90297	2.13426	2.1652	2.12564	1.84502
ENSRNOG00000001299	360773	Sun1	protein_coding	RGD Symbol	2	Sad1 and UNC84 domain containing 1 [Source:RGD Symbol;Acc:1359142]	0.187273	0.0680403	0.306507	5.16659	3.22357	0.00331331	0.536612	-1.72317	1.13861	5.15062	5.07333	5.09684	5.09508	5.12489	5.03231	4.89208	5.11403	5.26226	5.22967	5.29155	5.12523	5.24165	5.11946	5.24366	5.39235	5.17319	5.22568	5.121	5.37338	5.17967	5.03508	5.24235	5.16289
ENSRNOG00000001317	304337	Zfp68	protein_coding	RGD Symbol	2	zinc finger protein 68 [Source:RGD Symbol;Acc:1310463]	0.186855	0.0353832	0.338328	6.47066	2.5318	0.0175139	0.536612	-3.15219	1.13828	6.40757	6.32229	6.24783	6.31621	6.45471	6.4133	6.38537	6.1581	6.57772	6.49498	6.57815	6.53285	6.73481	6.76148	6.78163	6.62196	6.36914	6.35785	6.32839	6.27552	6.53084	6.54037	6.51183	6.5929
ENSRNOG00000001383	498185	Slc8b1	protein_coding	RGD Symbol	1	solute carrier family 8 member B1 [Source:RGD Symbol;Acc:1565818]	-1.1777	-2.19727	-0.158133	2.79559	-2.3707	0.0251963	0.536612	-3.36377	-2.26216	3.93594	3.94849	3.10149	3.90181	2.89291	1.63596	3.84032	3.36539	1.95713	3.87795	1.39218	4.09324	1.11171	1.53006	1.50049	1.90861	4.2499	4.10756	4.53403	3.65561	1.8645	1.81218	1.70703	1.16964
ENSRNOG00000001391	360816	Sdsl	protein_coding	RGD Symbol	1	serine dehydratase-like [Source:RGD Symbol;Acc:1309192]	0.420166	0.116447	0.723886	1.81184	2.83926	0.00851348	0.536612	-2.90741	1.33808	2.02844	1.51685	1.54109	1.63271	2.02164	1.82648	1.80724	2.04091	2.12874	1.91777	0.67998	1.77693	1.61016	1.45699	1.85196	1.98732	2.261	1.42684	2.08162	1.90297	1.89122	1.45775	2.41514	2.22249
ENSRNOG00000001425	114203	Sh2b2	protein_coding	RGD Symbol	1	SH2B adaptor protein 2 [Source:RGD Symbol;Acc:69284]	0.210559	0.0251663	0.395951	5.72448	2.33098	0.0275142	0.536612	-3.47664	1.15714	5.55639	5.58533	5.6264	5.42259	5.54163	5.46378	5.53263	5.42163	5.83746	5.96778	5.97948	5.9414	6.1309	5.8967	5.78631	6.00556	5.65627	5.87154	5.67117	5.80824	5.64366	5.59795	5.77419	5.66865
ENSRNOG00000001436	56010	Ywhag	protein_coding	RGD Symbol	2	tyrosine 3-monooxygenase/tryptophan 5-monooxygenase activation protein, gamma [Source:RGD Symbol;Acc:62002]	-0.102522	-0.183107	-0.0219383	10.3842	-2.61112	0.0145876	0.536612	-3.14098	-1.07365	10.3605	10.4159	10.466	10.4739	10.4051	10.4161	10.5348	10.6076	10.2652	10.2628	10.1968	10.3563	10.345	10.3402	10.3291	10.3121	10.3504	10.4113	10.411	10.384	10.3985	10.3729	10.4114	10.3945
ENSRNOG00000001441	288591	Tmem120a	protein_coding	RGD Symbol	1	transmembrane protein 120A [Source:RGD Symbol;Acc:1311474]	-0.187721	-0.313659	-0.0617841	5.77037	-3.05926	0.00498516	0.536612	-2.06479	-1.13896	5.79249	5.7287	5.92643	6.02657	5.9254	5.83112	5.8303	5.6333	5.74812	5.87887	5.62225	5.75665	5.72221	5.97892	5.53023	5.59446	5.80936	5.73769	5.70015	5.73522	5.72388	5.82551	5.69898	5.732
ENSRNOG00000001442	29441	Por	protein_coding	RGD Symbol	1	cytochrome p450 oxidoreductase [Source:RGD Symbol;Acc:68335]	0.109136	0.0126257	0.205647	6.89958	2.32087	0.0281342	0.536612	-3.58019	1.07858	6.94053	6.81317	6.9084	6.85698	6.80492	6.77491	6.88196	6.9354	6.78976	6.73073	6.65531	6.80339	7.16751	7.07017	7.04871	7.07591	6.91474	6.84042	6.91664	6.93408	6.9579	6.85744	6.99243	6.91853
ENSRNOG00000001450	288595	Nsun5	protein_coding	RGD Symbol	1	NOP2/Sun RNA methyltransferase family member 5 [Source:RGD Symbol;Acc:1309268]	-0.142982	-0.262179	-0.0237858	4.81652	-2.46193	0.0205329	0.536612	-3.18829	-1.10418	4.89747	4.95672	4.9115	4.93997	4.84566	4.84312	4.77528	4.80757	4.69334	4.95827	4.8482	4.67727	4.79085	4.86793	4.64438	4.6449	4.93603	4.74707	4.75383	4.6247	4.85605	5.03508	4.7886	4.75281
ENSRNOG00000001453	368002	Baz1b	protein_coding	RGD Symbol	1	bromodomain adjacent to zinc finger domain, 1B [Source:RGD Symbol;Acc:1597089]	0.160761	0.0203356	0.301186	7.29494	2.34959	0.0264048	0.536612	-3.5468	1.11788	7.17857	7.14386	7.26694	7.13318	7.31724	7.20062	7.2133	7.18326	7.41622	7.328	7.38954	7.29531	7.53877	7.48684	7.52846	7.5921	7.03154	7.31293	7.16227	7.36927	7.0935	7.25759	7.27974	7.35946
ENSRNOG00000001479	353256	Gtf2i	protein_coding	RGD Symbol	10	general transcription factor II I [Source:RGD Symbol;Acc:727961]	0.142365	0.0280208	0.25671	8.17215	2.55532	0.0165937	0.536612	-3.19085	1.10371	8.1849	7.9524	8.05928	8.15891	8.24671	8.12195	8.23368	8.24604	8.10345	7.97359	7.98745	8.09798	8.30388	8.31384	8.3734	8.32969	8.00321	8.21328	8.14673	8.37406	8.05949	8.11451	8.24558	8.28765
ENSRNOG00000001501	292729	Snrpa	protein_coding	RGD Symbol	1	small nuclear ribonucleoprotein polypeptide A [Source:RGD Symbol;Acc:1307416]	-0.223073	-0.388577	-0.0575688	5.73131	-2.76627	0.0101338	0.536612	-2.65602	-1.16722	5.85211	5.83074	5.83443	5.87722	5.97773	5.96212	5.6861	5.72753	5.76557	5.83226	6.12186	5.68195	5.36685	5.413	5.3806	5.26649	5.80026	5.82561	5.79555	5.58275	5.80164	5.80771	5.66077	5.70067
ENSRNOG00000001559	288150	Mtx2	protein_coding	RGD Symbol	1	metaxin 2 [Source:RGD Symbol;Acc:1306473]	-0.120608	-0.227479	-0.0137363	5.61261	-2.31617	0.0284269	0.536612	-3.49813	-1.08719	5.7032	5.55962	5.6069	5.75409	5.61732	5.61996	5.57037	5.72157	5.60765	5.68688	5.47964	5.73158	5.50184	5.75911	5.64907	5.46291	5.70425	5.56723	5.6675	5.54051	5.61188	5.60415	5.40527	5.57014
ENSRNOG00000001602	288308	Ltn1	protein_coding	RGD Symbol	2	listerin E3 ubiquitin protein ligase 1 [Source:RGD Symbol;Acc:1311238]	0.206256	0.0350871	0.377424	5.80639	2.47309	0.0200207	0.536612	-3.22694	1.15369	5.54198	5.6189	5.65832	5.66378	5.76125	5.71942	5.78192	5.63541	5.91963	5.81894	5.87275	5.95074	6.10813	6.1682	6.11079	6.05208	5.39104	5.70482	5.78206	6.01026	5.63578	5.79692	5.88408	5.76622
ENSRNOG00000001613	304010	Zbtb11	protein_coding	RGD Symbol	1	zinc finger and BTB domain containing 11 [Source:RGD Symbol;Acc:1308275]	0.314172	0.0396246	0.588719	5.2841	2.34859	0.0264633	0.536612	-3.4154	1.2433	5.05462	4.97304	5.12757	4.88999	4.97243	4.93909	5.05125	5.007	5.65523	5.49916	5.53584	5.5692	5.83053	5.61542	5.71665	5.85277	5.01162	5.05499	5.08025	5.1617	5.29421	5.20518	5.34917	5.37151
ENSRNOG00000001707	303812	Vwa5b2	protein_coding	RGD Symbol	1	von Willebrand factor A domain containing 5B2 [Source:RGD Symbol;Acc:1564491]	0.16821	0.0286678	0.307752	5.61084	2.47402	0.0199782	0.536612	-3.21246	1.12366	5.6111	5.62305	5.54678	5.52875	5.44217	5.56084	5.4985	5.60119	5.46276	5.38756	5.81801	5.36306	5.69953	5.64861	5.73085	6.11332	5.5979	5.75469	5.68935	5.63295	5.62388	5.54736	5.56156	5.61629
ENSRNOG00000001729	363799	Xxylt1	protein_coding	RGD Symbol	1	xyloside xylosyltransferase 1 [Source:RGD Symbol;Acc:1308154]	-0.154017	-0.272702	-0.0353318	4.77965	-2.66336	0.0129161	0.536612	-2.82235	-1.11266	4.94692	4.80088	4.82039	4.8522	4.92932	4.82462	4.87089	4.71459	4.76449	4.60164	4.73826	4.83694	4.67552	4.81774	4.58306	4.54435	4.97971	4.85822	4.66842	4.75467	4.84243	4.8665	4.62814	4.7918
ENSRNOG00000001803	360734	Dnajb11	protein_coding	RGD Symbol	1	DnaJ heat shock protein family (Hsp40) member B11 [Source:RGD Symbol;Acc:1307373]	-0.0973645	-0.181208	-0.0135214	5.97669	-2.38336	0.0244953	0.536612	-3.40273	-1.06982	6.0484	6.01384	5.97793	6.09287	6.04564	6.06813	6.02031	6.09494	5.9788	5.98322	5.89606	5.87915	6.09226	5.8967	5.85277	5.96562	5.95598	5.92509	5.90073	5.92329	5.93922	5.99239	5.95044	5.94669
ENSRNOG00000001804	81678	Itpr2	protein_coding	RGD Symbol	1	inositol 1,4,5-trisphosphate receptor, type 2 [Source:RGD Symbol;Acc:69649]	0.177844	0.018847	0.336841	4.83318	2.29566	0.0297368	0.536612	-3.4791	1.13119	4.60572	4.76758	4.54337	4.54714	4.93556	4.89013	4.87798	4.85191	5.02209	4.77329	4.86517	4.9746	4.8366	4.73517	4.8007	4.84838	4.85918	4.84875	4.81473	5.00109	5.01026	4.70664	4.88645	4.99381
ENSRNOG00000001817	297725	Tm7sf3	protein_coding	RGD Symbol	1	transmembrane 7 superfamily member 3 [Source:RGD Symbol;Acc:1306752]	-0.253372	-0.416687	-0.090058	5.24731	-3.18414	0.00365685	0.536612	-1.80241	-1.19199	5.184	5.44027	5.65199	5.54391	5.05498	5.18222	5.36088	5.21083	5.11008	5.11287	5.31398	5.18714	5.17472	5.27899	5.24366	5.31562	5.25989	5.28072	5.33013	5.22853	5.19584	5.23479	5.12697	4.91251
ENSRNOG00000001847	312863	Ccdc91	protein_coding	RGD Symbol	1	coiled-coil domain containing 91 [Source:RGD Symbol;Acc:1359502]	-0.180515	-0.312967	-0.0480637	5.2045	-2.79714	0.00941607	0.536612	-2.57837	-1.13329	5.51763	5.13265	5.25272	5.29524	5.27019	5.21951	5.28013	5.43383	5.28361	5.23541	4.89853	5.23126	5.02165	5.0986	5.14368	4.96642	5.42304	5.28072	5.20428	5.08363	5.17696	5.28454	5.09731	5.07653
ENSRNOG00000001847	103690009	Ccdc91	protein_coding	RGD Symbol	1	coiled-coil domain containing 91 [Source:RGD Symbol;Acc:1359502]	-0.180515	-0.312967	-0.0480637	5.2045	-2.79714	0.00941607	0.536612	-2.57837	-1.13329	5.51763	5.13265	5.25272	5.29524	5.27019	5.21951	5.28013	5.43383	5.28361	5.23541	4.89853	5.23126	5.02165	5.0986	5.14368	4.96642	5.42304	5.28072	5.20428	5.08363	5.17696	5.28454	5.09731	5.07653
ENSRNOG00000002044	360714	Gtpbp8	protein_coding	RGD Symbol	1	GTP-binding protein 8 (putative) [Source:RGD Symbol;Acc:1310025]	-0.332543	-0.543726	-0.121361	3.25862	-3.23182	0.00324542	0.536612	-1.94095	-1.25923	3.4027	3.64052	3.40221	3.46531	3.66033	3.45057	3.31062	3.56503	2.8219	3.61271	3.33971	3.24525	2.92233	2.9384	2.84545	3.20606	3.45531	3.17227	3.30087	3.0903	3.09458	3.20382	2.98546	3.07509
ENSRNOG00000002054	289437	Glmn	protein_coding	RGD Symbol	2	glomulin, FKBP associated protein [Source:RGD Symbol;Acc:1588600]	0.162457	0.0210297	0.303884	4.48107	2.35756	0.0259425	0.536612	-3.35521	1.11919	4.44978	4.49215	4.35365	4.30926	4.4864	4.44815	4.34944	4.32664	4.58449	4.63677	4.48074	4.51039	4.51164	4.61857	4.37722	4.69266	4.61791	4.41191	4.54206	4.57611	4.19181	4.59484	4.43036	4.5527
ENSRNOG00000002093	29610	Tgfbr3	protein_coding	RGD Symbol	1	transforming growth factor beta receptor 3 [Source:RGD Symbol;Acc:61821]	-0.193964	-0.362334	-0.0255939	4.36285	-2.36436	0.0255538	0.536612	-3.34173	-1.1439	4.12399	4.63848	4.67817	4.43542	4.51167	4.49101	4.43855	4.48047	4.6564	4.48597	4.37569	4.38275	3.98305	4.11798	4.21994	4.02201	4.32801	4.38595	4.30323	4.46142	4.19718	4.3264	4.24604	4.4187
ENSRNOG00000002105	360908	Cdc7	protein_coding	RGD Symbol	1	cell division cycle 7 [Source:RGD Symbol;Acc:1308351]	0.273762	0.044143	0.503381	4.15628	2.44694	0.0212403	0.536612	-3.19637	1.20896	4.07589	3.93522	3.84093	3.88149	3.9025	4.22375	3.925	3.93841	4.25455	4.44691	4.54113	4.38275	4.4765	4.32206	4.50669	4.5003	3.89812	4.11284	4.06222	4.3233	3.97791	4.02125	3.97066	4.23025
ENSRNOG00000002115	24786	Sod1	protein_coding	RGD Symbol	1	superoxide dismutase 1 [Source:RGD Symbol;Acc:3731]	-0.160597	-0.301193	-0.0200005	7.96897	-2.34434	0.0267136	0.536612	-3.58847	-1.11775	8.17326	7.98857	8.04123	8.08011	8.09959	7.94703	8.04948	8.27991	7.79587	7.93221	7.7463	7.9633	7.75717	7.85532	7.80427	7.7301	8.19609	7.86313	8.01849	7.76492	8.07341	8.03029	8.02628	8.0389
ENSRNOG00000002121	305131	Lrrc8d	protein_coding	RGD Symbol	1	leucine rich repeat containing 8 VRAC subunit D [Source:RGD Symbol;Acc:1309601]	-0.118573	-0.215837	-0.0213083	6.30271	-2.502	0.0187474	0.536612	-3.20107	-1.08566	6.27927	6.43379	6.38642	6.29076	6.38348	6.43419	6.36151	6.3673	6.35234	6.40103	6.37865	6.33182	6.08644	6.23665	6.13903	6.06272	6.1913	6.39411	6.26797	6.31592	6.29359	6.3407	6.20301	6.33297
ENSRNOG00000002171	685611	Phldb2	protein_coding	MGI Symbol	4	pleckstrin homology-like domain, family B, member 2 [Source:NCBI gene;Acc:685611]	0.306636	0.115655	0.497617	3.28884	3.29526	0.00276654	0.536612	-1.82535	1.23682	3.38845	3.23769	3.46131	2.86433	3.08475	2.97476	3.05908	3.32402	3.34728	3.16043	3.07376	2.86522	3.44277	3.31433	3.43692	3.30157	3.45531	3.41405	3.46183	3.35245	3.46733	3.53335	3.4282	3.48293
ENSRNOG00000002218	305234	Stbd1	protein_coding	RGD Symbol	1	starch binding domain 1 [Source:RGD Symbol;Acc:1311800]	0.401506	0.0462674	0.756745	1.1538	2.31969	0.0282078	0.536612	-3.65728	1.32089	1.65268	0.904916	0.965225	1.03962	1.41898	1.45539	0.879753	1.32925	0.596729	0.388846	0.410794	1.02117	1.28418	1.45699	1.6274	1.7063	1.06202	0.745367	1.23803	1.03052	1.38982	1.22006	1.42386	1.4434
ENSRNOG00000002291	317213	Brwd3	protein_coding	RGD Symbol	1	bromodomain and WD repeat domain containing 3 [Source:RGD Symbol;Acc:1559445]	0.221062	0.0393578	0.402767	4.42849	2.49693	0.0189653	0.536612	-3.11574	1.16559	4.21965	4.39858	4.30608	4.4261	4.37145	4.38391	4.27611	4.16617	4.54462	4.53801	4.55375	4.45018	4.57114	4.62692	4.86972	4.60385	3.85185	4.47483	4.29375	4.64659	4.32025	4.43242	4.48136	4.47642
ENSRNOG00000002303	117052	Kcnj12	protein_coding	RGD Symbol	2	potassium voltage-gated channel subfamily J member 12 [Source:RGD Symbol;Acc:621660]	0.321061	0.0706443	0.571477	2.58973	2.63137	0.0139171	0.536612	-3.02557	1.24925	2.35587	2.4154	2.13212	2.255	2.71575	2.5753	2.50195	2.85735	2.54715	2.3785	2.22342	2.85198	2.75648	2.89757	3.01755	2.88824	2.39609	2.65407	2.30559	2.78294	2.59064	2.5886	2.76992	2.69601
ENSRNOG00000002309	364069	Hlx	protein_coding	RGD Symbol	1	H2.0-like homeobox [Source:RGD Symbol;Acc:1311961]	-0.433703	-0.821538	-0.045867	0.711011	-2.2951	0.0297733	0.536612	-3.76154	-1.3507	1.24161	0.849421	1.01866	1.13425	1.26895	1.33509	0.761917	1.44955	1.26992	0.814151	0.254674	0.299882	0.419831	0.144402	0.672254	-0.189001	0.889553	0.5093	0.0925949	0.680578	0.167431	0.439372	0.60341	0.936441
ENSRNOG00000002338	497978	Dgke	protein_coding	RGD Symbol	2	diacylglycerol kinase epsilon [Source:RGD Symbol;Acc:1560914]	-0.200414	-0.315136	-0.085692	5.54492	-3.58541	0.00131845	0.536612	-0.946711	-1.14903	5.62332	5.68974	5.70593	5.57799	5.54775	5.65807	5.47762	5.65432	5.73932	5.71797	5.75566	5.65172	5.32054	5.26836	5.36702	5.45831	5.48876	5.5103	5.50661	5.40154	5.64758	5.54521	5.36736	5.39702
ENSRNOG00000002345	100361238	Rasgef1b	protein_coding	RGD Symbol	1	RasGEF domain family, member 1B [Source:RGD Symbol;Acc:1562220]	-0.266827	-0.48437	-0.0492845	4.8844	-2.51734	0.0181027	0.536612	-3.09829	-1.20316	4.76311	4.77132	5.29394	5.28239	4.85556	4.95619	5.08844	4.97395	4.51913	4.6753	5.31151	4.58828	4.69476	4.87495	4.8141	4.7389	4.77491	4.7606	4.85072	5.1893	5.18778	4.73329	4.98693	4.54026
ENSRNOG00000002440	116546	Ralb	protein_coding	RGD Symbol	1	RAS like proto-oncogene B [Source:RGD Symbol;Acc:619852]	0.196256	0.0512794	0.341232	4.24555	2.77832	0.00984775	0.536612	-2.61237	1.14572	4.15378	4.00672	4.26797	4.14849	4.08756	4.30071	4.28681	4.2569	4.02027	4.03105	4.04127	4.03001	4.4541	4.464	4.48171	4.49582	4.15306	4.50729	4.31264	4.41966	4.12022	4.1624	4.39976	4.2909
ENSRNOG00000002480	289287	Gpr137b	protein_coding	RGD Symbol	2	G protein-coupled receptor 137B [Source:RGD Symbol;Acc:1307342]	0.354781	0.0738612	0.635701	1.96023	2.592	0.0152481	0.536612	-3.20067	1.27879	1.62864	1.71615	1.71304	1.89844	1.94949	1.99475	1.68306	1.56058	2.32979	1.85948	2.24433	1.96079	2.14566	2.08502	2.58893	2.20057	1.21605	1.98323	2.03689	1.90297	1.96853	2.1652	1.99134	2.22249
ENSRNOG00000002565	317256	Taf1	processed_transcript	RGD Symbol	2	TATA-box binding protein associated factor 1 [Source:RGD Symbol;Acc:1562050]	0.187079	0.0410111	0.333146	6.00821	2.62862	0.0140063	0.536612	-2.94214	1.13846	5.90687	5.87309	5.81756	5.87036	5.90647	5.98562	6.09226	5.8958	6.06588	5.85482	5.97792	6.00705	6.32734	6.22018	6.1628	6.37842	5.68128	5.99401	5.90696	5.98901	5.99263	6.00494	6.12229	6.16357
ENSRNOG00000002643	83472	Ugdh	protein_coding	RGD Symbol	1	UDP-glucose 6-dehydrogenase [Source:RGD Symbol;Acc:621879]	0.202584	0.0491604	0.356008	5.10938	2.71001	0.0115765	0.536612	-2.74366	1.15076	5.14427	5.04582	5.10613	4.92681	4.88165	4.95279	5.02271	4.7734	5.0998	5.2525	5.15744	5.20287	5.21525	5.40574	5.31375	5.31816	4.94982	4.99043	5.09123	5.06479	5.03143	5.21061	5.15342	5.31422
ENSRNOG00000002714	287054	Mettl22	protein_coding	RGD Symbol	1	methyltransferase like 22 [Source:RGD Symbol;Acc:1311433]	-0.175171	-0.323138	-0.0272038	4.80668	-2.42971	0.0220807	0.536612	-3.24512	-1.1291	5.12506	5.03342	4.90442	4.97555	4.83902	4.76379	4.6606	4.78488	4.76449	4.71694	5.12961	4.8767	4.72502	4.83586	4.64813	4.74646	4.88525	4.72997	4.84099	4.74793	4.74326	4.6834	4.64687	4.5527
ENSRNOG00000002828	170842	Tob1	protein_coding	RGD Symbol	1	transducer of ErbB-2.1 [Source:RGD Symbol;Acc:621126]	-0.237003	-0.437225	-0.0367817	4.56732	-2.42941	0.0220956	0.536612	-3.23604	-1.17854	4.79586	4.86525	4.69878	4.56848	4.71031	4.96297	4.91986	4.55389	4.51913	4.58374	4.38513	4.60416	4.43134	4.2536	4.45201	4.15867	4.28078	4.41619	4.43837	4.34131	4.78659	4.80681	4.55463	4.52772
ENSRNOG00000002946	89829	Socs3	protein_coding	RGD Symbol	1	suppressor of cytokine signaling 3 [Source:RGD Symbol;Acc:621087]	-0.477218	-0.869259	-0.0851767	0.106169	-2.49829	0.0189068	0.536612	-3.68873	-1.39206	0.225671	0.534548	0.663569	0.514525	0.436682	0.0845484	0.56488	0.578282	0.245257	0.303957	-0.626681	-0.154683	0.343882	0.048187	-0.084475	-0.309295	0.584699	-0.338697	0.257654	0.137436	-0.629036	-0.598103	-0.0931979	-0.141562
ENSRNOG00000003026	361381	Rad23a	protein_coding	RGD Symbol	2	RAD23 homolog A, nucleotide excision repair protein [Source:RGD Symbol;Acc:1309899]	0.178255	0.0660686	0.290442	5.74404	3.26106	0.00301556	0.536612	-1.64026	1.13152	5.88293	5.65374	5.63284	5.53743	5.77697	5.77443	5.53263	5.77628	5.62449	5.78606	5.6082	5.55293	5.82879	5.87758	5.85115	5.84574	5.98441	5.88241	5.84667	5.70773	5.75875	5.69603	5.79113	5.64755
ENSRNOG00000003029	64202	Calr	protein_coding	RGD Symbol	1	calreticulin [Source:RGD Symbol;Acc:620288]	-0.159244	-0.2954	-0.023088	9.41223	-2.4004	0.023581	0.536612	-3.53475	-1.1167	9.56923	9.43814	9.43014	9.49981	9.57866	9.67643	9.64137	9.66968	9.32069	9.42612	9.14941	9.41903	9.17343	9.26058	9.16009	9.20237	9.42705	9.35025	9.36229	9.33774	9.46115	9.35264	9.49442	9.49271
ENSRNOG00000003084	25591	Parp1	protein_coding	RGD Symbol	1	poly (ADP-ribose) polymerase 1 [Source:RGD Symbol;Acc:2053]	0.16306	0.0252692	0.300852	6.58277	2.42876	0.0221279	0.536612	-3.35795	1.11966	6.53512	6.39071	6.591	6.41965	6.42509	6.40212	6.40761	6.45973	6.48991	6.72462	6.71082	6.65505	6.83183	6.82456	6.77222	6.84882	6.42649	6.6113	6.48751	6.62883	6.53614	6.56707	6.71104	6.52929
ENSRNOG00000003100	64014	Dusp12	protein_coding	RGD Symbol	1	dual specificity phosphatase 12 [Source:RGD Symbol;Acc:68375]	-0.177118	-0.328736	-0.0255002	4.28264	-2.39756	0.0237311	0.536612	-3.28138	-1.13062	4.32066	4.47849	4.35365	4.36399	4.32468	4.32723	4.33919	4.21791	4.32686	4.41185	4.50693	4.19634	4.06221	4.25898	4.00883	3.86411	4.4417	4.30977	4.19031	4.24417	4.52605	4.21736	4.20111	4.2909
ENSRNOG00000003109	303660	Btbd17	protein_coding	RGD Symbol	1	BTB domain containing 17 [Source:RGD Symbol;Acc:1563331]	-0.173905	-0.323419	-0.0243917	4.87563	-2.3872	0.0242866	0.536612	-3.32597	-1.12811	5.06361	4.74115	4.85385	5.04114	4.7813	4.62103	5.04496	5.08337	4.63283	4.78899	4.68954	4.96541	4.75831	4.86086	4.81076	4.80558	4.97702	5.16083	4.76759	4.60992	5.06115	5.0503	4.85779	4.98772
ENSRNOG00000003187	102552920	Armcx5	protein_coding	RGD Symbol	1	armadillo repeat containing, X-linked 5 [Source:RGD Symbol;Acc:7586448]	-0.376864	-0.708636	-0.0450919	2.93987	-2.33132	0.0274934	0.536612	-3.40827	-1.29852	3.1132	3.17135	3.0382	3.4834	3.49276	3.34031	3.35199	3.05993	2.91866	2.60829	2.32506	3.0388	2.10021	2.48483	2.44125	2.61835	3.14589	2.98899	3.17232	2.87234	3.13984	2.84746	2.7283	3.07509
ENSRNOG00000003198	360459	RGD1305733	protein_coding	RGD Symbol	1	similar to RIKEN cDNA 2900011O08 [Source:RGD Symbol;Acc:1305733]	-0.127916	-0.239094	-0.0167387	8.07644	-2.36138	0.0257233	0.536612	-3.56102	-1.09271	8.14122	8.11013	8.10825	8.20699	8.21596	8.16743	8.16642	8.26016	7.90174	7.89188	7.92649	8.03496	7.98325	8.02448	7.90519	7.8991	8.2318	8.18753	8.13218	8.08246	8.065	8.07674	8.02054	8.09454
ENSRNOG00000003234	302938	Mgrn1	protein_coding	RGD Symbol	2	mahogunin ring finger 1 [Source:RGD Symbol;Acc:1311862]	-0.121848	-0.222192	-0.021505	7.73675	-2.49223	0.0191691	0.536612	-3.29443	-1.08813	7.75878	7.8567	7.85086	7.80959	7.79745	7.87335	7.737	7.8398	7.64201	7.61629	7.76088	7.66431	7.59719	7.57364	7.60901	7.60255	7.83244	7.83862	7.75016	7.71917	7.82413	7.80704	7.70547	7.61555
ENSRNOG00000003262	140725	Cacng4	protein_coding	RGD Symbol	1	calcium voltage-gated channel auxiliary subunit gamma 4 [Source:RGD Symbol;Acc:628804]	-0.125115	-0.219328	-0.0309021	7.22145	-2.72556	0.0111595	0.536612	-2.80918	-1.09059	7.18426	7.25815	7.28136	7.29044	7.33917	7.27267	7.30898	7.37586	7.23316	7.28366	7.20054	7.18747	7.15437	7.00198	7.03804	7.04404	7.28487	7.32834	7.25002	7.29558	7.20285	7.16205	7.15963	7.17736
ENSRNOG00000003346	501552	Fancb	protein_coding	RGD Symbol	2	FA complementation group B [Source:RGD Symbol;Acc:1561555]	0.507213	0.141625	0.872801	0.969354	2.84745	0.0083478	0.536612	-3.17322	1.4213	0.962637	0.603261	1.11995	0.771683	1.00987	1.10921	0.416781	0.430183	1.1152	1.48838	0.551656	0.818349	1.1568	0.2346	1.50049	1.39596	0.934641	0.994727	0.881091	1.66636	1.05377	1.13125	0.931464	0.986194
ENSRNOG00000003491	24680	Prkca	protein_coding	RGD Symbol	2	protein kinase C, alpha [Source:RGD Symbol;Acc:3395]	0.220793	0.0308045	0.410782	5.67473	2.38515	0.0243982	0.536612	-3.38233	1.16537	5.36772	5.61058	5.65621	5.45044	5.6575	5.70534	5.78192	5.67297	5.68075	5.7464	5.901	5.3839	5.91497	5.75531	5.94248	5.93615	5.35625	5.07137	5.7547	5.8839	5.85181	5.61032	5.89509	5.60638
ENSRNOG00000003524	287633	Lrrc59	protein_coding	RGD Symbol	1	leucine rich repeat containing 59 [Source:RGD Symbol;Acc:1305092]	-0.148837	-0.276195	-0.0214787	6.65585	-2.39851	0.023681	0.536612	-3.41947	-1.10868	6.6664	6.78201	6.78949	6.7499	6.76869	6.80352	6.68255	6.84963	6.50816	6.57867	6.63665	6.49291	6.53264	6.39172	6.4461	6.48286	6.8382	6.76354	6.67071	6.5536	6.76824	6.70231	6.67407	6.60787
ENSRNOG00000003541	81746	Pggt1b	protein_coding	RGD Symbol	1	protein geranylgeranyltransferase type 1 subunit beta [Source:RGD Symbol;Acc:621754]	0.234721	0.0457363	0.423705	4.23343	2.54907	0.0168338	0.536612	-3.02217	1.17668	4.09357	4.16284	3.93427	3.90852	4.31992	4.29535	4.37475	4.30021	4.25455	4.33905	4.36141	4.07627	4.38473	4.31691	4.48171	4.69266	4.02341	4.05911	4.21059	4.37229	4.08593	4.13411	4.14422	4.27598
ENSRNOG00000003594	289034	Tmem183a	protein_coding	RGD Symbol	2	transmembrane protein 183A [Source:RGD Symbol;Acc:1309892]	-0.124998	-0.216042	-0.0339534	6.83735	-2.81778	0.00896316	0.536612	-2.60424	-1.09051	6.88198	6.87787	6.84325	6.91811	6.9021	6.98271	6.97013	6.86052	6.73434	6.92445	6.84521	6.92924	6.6818	6.73758	6.61165	6.74316	6.82404	6.81227	6.86638	6.85403	6.90235	6.81441	6.78395	6.79486
ENSRNOG00000003734	NA	AABR07041600.1	protein_coding	Clone-based (Ensembl) gene	1		-0.511766	-0.912185	-0.111347	0.315394	-2.62309	0.0141876	0.536612	-3.54956	-1.42579	0.461739	0.534548	0.281699	0.829398	0.288584	0.35585	0.49273	1.05362	-0.0891621	-0.833547	-0.230752	0.818349	0.626281	0.862631	0.415096	-0.309295	0.269825	0.374999	0.0023971	0.293555	0.480589	0.439372	0.0932152	0.0577468
ENSRNOG00000003762	317575	Smarca1	protein_coding	RGD Symbol	1	SWI/SNF related, matrix associated, actin dependent regulator of chromatin, subfamily a, member 1 [Source:RGD Symbol;Acc:1561046]	0.229163	0.042492	0.415834	5.45152	2.51956	0.0180112	0.536612	-3.12041	1.17216	5.47275	5.34817	5.42589	5.27462	5.24026	5.18222	5.52134	5.2023	5.42482	5.27219	5.33606	5.58328	5.76651	5.77986	5.79648	5.97047	5.32484	5.2854	5.39582	5.507	5.42568	5.22945	5.60437	5.46659
ENSRNOG00000003792	317343	Med14	protein_coding	RGD Symbol	6	mediator complex subunit 14 [Source:RGD Symbol;Acc:1560170]	0.215556	0.0310653	0.400046	5.75714	2.39797	0.0237097	0.536612	-3.35057	1.16115	5.56908	5.7629	5.32344	5.55251	5.8905	5.83482	5.43494	5.36156	6.08858	5.97295	5.88777	5.78479	6.16991	6.15671	5.88964	5.80105	5.57494	5.95482	5.46289	5.77385	5.74966	5.85007	5.61583	5.7081
ENSRNOG00000003848	679693	Med12	protein_coding	RGD Symbol	4	mediator complex subunit 12 [Source:RGD Symbol;Acc:1585896]	0.167043	0.0254376	0.308649	6.06932	2.42106	0.0225141	0.536612	-3.3402	1.12275	5.95359	6.03575	5.93688	5.99381	6.09106	5.96888	5.93269	6.05283	6.19704	5.89709	6.48019	5.9367	6.24361	5.98381	6.17324	6.45889	5.85259	6.14221	5.9693	6.24954	5.92797	6.01117	6.06911	6.10566
ENSRNOG00000003925	289344	Hhat	protein_coding	RGD Symbol	1	hedgehog acyltransferase [Source:RGD Symbol;Acc:1311746]	-0.434563	-0.779258	-0.0898682	0.640307	-2.58747	0.0154087	0.536612	-3.54321	-1.3515	0.616461	0.791706	0.791893	0.583237	0.505395	0.898993	0.49273	1.10337	1.26992	0.987483	1.31522	0.705139	0.419831	0.399659	0.612133	0.12134	0.745163	0.745367	0.405753	-0.23696	0.408439	0.768679	0.258274	0.658139
ENSRNOG00000003992	497932	Pik3r6	protein_coding	RGD Symbol	1	phosphoinositide-3-kinase, regulatory subunit 6 [Source:RGD Symbol;Acc:1560850]	-0.578773	-1.01753	-0.140015	0.705397	-2.70733	0.0116498	0.536612	-3.40575	-1.49358	0.883565	0.849421	1.21458	0.771683	1.00987	0.436021	0.879753	1.00209	1.1152	0.544965	0.169786	1.1128	0.967318	1.0231	0.342946	0.721732	0.640194	1.24627	0.177484	-0.23696	1.00568	-0.0911429	0.258274	0.88491
ENSRNOG00000003993	688019	Thap2	protein_coding	RGD Symbol	1	THAP domain containing 2 [Source:RGD Symbol;Acc:1593643]	0.455643	0.0819278	0.829358	1.6279	2.50231	0.0187343	0.536612	-3.3926	1.37139	1.62864	1.71615	1.07019	1.30672	1.14522	1.56642	1.65027	1.00209	1.86301	2.00103	1.63319	1.69034	2.27398	1.95839	2.09097	2.06196	1.17906	1.52524	1.556	1.48389	1.1454	1.89544	2.01461	1.61135
ENSRNOG00000004004	314381	Nrde2	protein_coding	RGD Symbol	1	NRDE-2, necessary for RNA interference, domain containing [Source:RGD Symbol;Acc:1565082]	-0.291102	-0.538601	-0.0436035	4.51418	-2.41396	0.0228757	0.536612	-3.26112	-1.22358	4.72392	4.81543	4.66147	4.61435	4.83902	4.95958	4.77148	4.67811	4.44527	4.58374	4.45407	4.4977	4.07401	3.75626	3.91863	4.10083	4.49159	4.66311	4.45971	4.40262	4.59268	4.71812	4.57825	4.54026
ENSRNOG00000004014	287873	Chmp6	protein_coding	RGD Symbol	1	charged multivesicular body protein 6 [Source:RGD Symbol;Acc:1565325]	-0.206323	-0.365275	-0.0473715	5.41645	-2.66403	0.0128957	0.536612	-2.84304	-1.15374	5.50283	5.49554	5.49822	5.51562	5.48746	5.57419	5.53936	5.71559	5.20266	5.32161	5.30406	5.30353	5.14146	5.23597	5.11418	5.17977	5.70099	5.58635	5.34626	5.25014	5.59776	5.49716	5.44863	5.43559
ENSRNOG00000004036	363478	Snx12	protein_coding	RGD Symbol	4	sorting nexin 12 [Source:RGD Symbol;Acc:1565585]	-0.121459	-0.227032	-0.0158857	4.95687	-2.3612	0.0257336	0.536612	-3.37821	-1.08783	4.83842	4.92351	5.08436	5.12131	5.02018	4.97308	5.11872	5.06465	4.69334	4.82752	4.95986	4.85696	5.0368	5.00238	4.9779	4.89676	4.87661	5.00755	4.92011	4.89232	4.94162	4.94676	4.97512	5.00894
ENSRNOG00000004085	363169	Tcaim	protein_coding	RGD Symbol	1	T cell activation inhibitor, mitochondrial [Source:RGD Symbol;Acc:1560717]	0.308108	0.109644	0.506572	3.66901	3.18624	0.00363776	0.536612	-1.93031	1.23808	3.40978	3.72774	3.37173	3.41907	3.50958	3.86681	3.68711	3.37555	3.72267	3.7792	3.70659	3.77342	3.80331	3.99434	4.05472	3.80739	3.48592	3.48097	3.59895	3.94184	3.53666	3.50712	3.7665	3.72926
ENSRNOG00000004200	500865	Sybu	protein_coding	RGD Symbol	1	syntabulin [Source:RGD Symbol;Acc:1564335]	0.140414	0.0284982	0.25233	7.68592	2.57499	0.0158589	0.536612	-3.12769	1.10222	7.65585	7.75135	7.49675	7.60018	7.61027	7.79713	7.51139	7.46777	7.59337	7.84382	7.93977	7.58903	7.82071	7.71352	7.57595	7.70509	7.68314	7.85724	7.76137	7.64817	7.62164	7.72359	7.64385	7.85111
ENSRNOG00000004206	362776	Glrx5	protein_coding	RGD Symbol	1	glutaredoxin 5 [Source:RGD Symbol;Acc:1308383]	-0.150194	-0.279911	-0.0204763	6.31203	-2.37635	0.0248811	0.536612	-3.43893	-1.10972	6.48494	6.39435	6.48226	6.45332	6.35584	6.30938	6.32692	6.43079	6.20825	6.1672	6.24239	6.22293	6.12807	6.25697	6.06667	6.18882	6.53753	6.24205	6.45281	6.20844	6.37037	6.41077	6.36793	6.1797
ENSRNOG00000004280	64365	Tcn2	protein_coding	RGD Symbol	1	transcobalamin 2 [Source:RGD Symbol;Acc:620681]	0.168346	0.0270375	0.309655	5.11929	2.44507	0.0213298	0.536612	-3.23458	1.12377	5.36226	5.26048	5.13061	4.93341	5.15728	4.97644	4.93355	5.05204	5.13043	5.02277	4.90182	5.22357	5.11028	5.13419	5.15426	5.08452	5.35418	5.16846	5.20933	5.1893	4.99186	4.93697	5.31209	5.13284
ENSRNOG00000004353	362876	Ppfia2	protein_coding	RGD Symbol	1	PTPRF interacting protein alpha 2 [Source:RGD Symbol;Acc:1305021]	0.145859	0.0486698	0.243048	6.91712	3.08015	0.00473466	0.536612	-2.05512	1.10639	6.77171	6.84721	6.79429	6.7273	6.84855	6.86002	6.98499	6.79106	7.02978	6.97338	6.92993	6.97116	7.00441	6.98665	7.02585	7.0402	6.75502	6.94337	6.93504	6.98436	6.91135	6.95366	6.97103	6.97044
ENSRNOG00000004477	360514	Ublcp1	protein_coding	RGD Symbol	1	ubiquitin-like domain containing CTD phosphatase 1 [Source:RGD Symbol;Acc:1310386]	0.123858	0.0130743	0.234641	5.47743	2.29459	0.0298065	0.536612	-3.52713	1.08964	5.45918	5.35317	5.2721	5.44353	5.35176	5.46378	5.48926	5.39191	5.40548	5.43324	5.405	5.51564	5.65701	5.72256	5.60733	5.70921	5.40112	5.42578	5.4265	5.48692	5.464	5.54091	5.52961	5.50336
ENSRNOG00000004515	289740	Pes1	protein_coding	RGD Symbol	1	pescadillo ribosomal biogenesis factor 1 [Source:RGD Symbol;Acc:1559814]	-0.10856	-0.195774	-0.0213457	6.61802	-2.5547	0.0166178	0.536612	-3.11749	-1.07815	6.72073	6.62253	6.65463	6.71204	6.71076	6.6638	6.613	6.53758	6.55908	6.69158	6.70706	6.55344	6.53477	6.51944	6.43095	6.52194	6.73922	6.72092	6.54655	6.54683	6.70188	6.71	6.54418	6.56963
ENSRNOG00000004571	499864	RGD1563680	protein_coding	RGD Symbol	1	similar to CDNA sequence BC052040 [Source:RGD Symbol;Acc:1563680]	0.428957	0.109071	0.748844	1.95071	2.75217	0.0104787	0.536612	-3.01578	1.34626	1.74505	1.55204	1.9238	1.53201	2.21868	2.30338	1.54718	1.72852	2.23277	2.35759	1.89358	1.69034	2.18971	2.55653	2.1971	2.24396	1.75776	1.52524	1.7347	2.10618	1.69289	1.78333	2.30621	1.99837
ENSRNOG00000004612	25594	Ppp1cb	protein_coding	RGD Symbol	1	protein phosphatase 1 catalytic subunit beta [Source:RGD Symbol;Acc:3376]	0.126581	0.0241938	0.228968	7.81334	2.53735	0.0172927	0.536612	-3.21028	1.0917	7.73892	7.76922	7.6512	7.81049	7.79659	7.88187	7.87422	7.65718	7.76747	7.76165	7.63442	7.84594	7.944	8.00299	8.00646	7.96663	7.64041	7.80922	7.80288	7.89213	7.76034	7.81196	7.80225	7.89166
ENSRNOG00000004613	192179	Gpm6b	protein_coding	RGD Symbol	2	glycoprotein m6b [Source:RGD Symbol;Acc:620580]	0.101154	0.0111764	0.191132	7.96704	2.30731	0.0289863	0.536612	-3.65706	1.07263	7.86165	7.91107	7.92927	7.87615	7.96082	8.0557	7.96242	7.87648	7.83668	7.89097	8.07504	7.902	8.14338	8.06153	8.08251	8.13887	7.79205	7.96234	7.92491	7.99772	7.98315	7.98824	7.97419	8.02185
ENSRNOG00000004719	316157	Pp2d1	protein_coding	RGD Symbol	1	protein phosphatase 2C-like domain containing 1 [Source:RGD Symbol;Acc:1564811]	0.202073	0.0206157	0.383531	3.26092	2.28555	0.0304023	0.536612	-3.46183	1.15035	3.18915	3.37175	3.23166	3.20682	3.17189	3.27642	3.12022	2.98228	3.27602	2.98066	3.1422	3.32405	3.50512	3.50762	3.5534	3.30157	3.11684	3.13119	3.51173	3.32557	3.3945	3.04271	3.22375	3.37501
ENSRNOG00000004766	302946	Glis2	protein_coding	RGD Symbol	1	GLIS family zinc finger 2 [Source:RGD Symbol;Acc:1309177]	0.172349	0.0489825	0.295716	5.30067	2.86727	0.00795925	0.536612	-2.44278	1.12689	5.26032	5.14422	5.23024	5.06836	5.13034	5.14989	5.21995	5.08026	5.32539	5.29161	5.34092	5.29622	5.50184	5.51101	5.25107	5.52799	5.30137	5.36063	5.24173	5.17933	5.46177	5.46345	5.39423	5.48401
ENSRNOG00000004793	314648	Ncln	protein_coding	RGD Symbol	1	nicalin [Source:RGD Symbol;Acc:1309355]	-0.148009	-0.275859	-0.0201592	7.55558	-2.37599	0.024901	0.536612	-3.50914	-1.10804	7.61703	7.61241	7.76356	7.64557	7.54189	7.59862	7.4597	7.69773	7.45773	7.51607	7.74813	7.43167	7.32703	7.38342	7.28847	7.52167	7.78167	7.77962	7.52672	7.43101	7.58119	7.56097	7.58093	7.48103
ENSRNOG00000004821	299940	Sntb1	protein_coding	RGD Symbol	1	syntrophin, beta 1 [Source:RGD Symbol;Acc:1307728]	0.37669	0.123874	0.629506	2.91307	3.058	0.00500066	0.536612	-2.30328	1.29836	2.83711	2.37667	2.67193	2.7344	2.90568	2.53945	2.69114	2.81319	3.35882	2.80646	2.81888	2.97917	3.32919	3.37508	3.27186	3.34207	2.42797	2.80535	3.0082	3.13227	2.73037	2.87507	3.04317	3.04019
ENSRNOG00000004823	366608	Dock4	protein_coding	RGD Symbol	2	dedicator of cytokinesis 4 [Source:RGD Symbol;Acc:1561724]	0.196012	0.0487716	0.343252	5.61503	2.7322	0.0109857	0.536612	-2.72101	1.14553	5.46429	5.54222	5.6264	5.42727	5.64233	5.54285	5.55937	5.60335	5.58817	5.3457	5.52093	5.55702	5.83053	5.68506	5.90695	5.90945	5.40913	5.46556	5.43082	5.70077	5.82087	5.70183	5.64408	5.83572
ENSRNOG00000005024	287278	Cdkn2aipnl	protein_coding	RGD Symbol	1	CDKN2A interacting protein N-terminal like [Source:RGD Symbol;Acc:1308696]	-0.110979	-0.207321	-0.014638	5.80226	-2.36421	0.025562	0.536612	-3.42412	-1.07996	5.96324	5.84677	5.83443	5.84435	5.78044	5.90693	5.79511	5.89227	5.6922	5.76637	5.77913	5.8021	5.72221	5.78173	5.66765	5.61319	6.02536	5.82077	5.7547	5.72497	5.82087	5.88444	5.70614	5.82892
ENSRNOG00000005076	302810	Bcorl1	protein_coding	RGD Symbol	1	BCL6 co-repressor-like 1 [Source:RGD Symbol;Acc:1566108]	0.456884	0.13818	0.775587	5.51064	2.94223	0.00663908	0.536612	-2.29877	1.37257	5.21259	5.20904	5.32874	5.0134	5.25031	5.0861	5.42529	5.2165	5.75032	5.51577	5.65385	5.70606	6.2252	6.06288	6.10943	6.12061	5.00899	5.4635	5.42866	5.90977	5.34341	5.17217	5.70435	5.33837
ENSRNOG00000005093	498233	Lgr6	protein_coding	RGD Symbol	1	leucine-rich repeat-containing G protein-coupled receptor 6 [Source:RGD Symbol;Acc:1560339]	-0.412605	-0.650293	-0.174917	2.55922	-3.56274	0.00139787	0.536612	-1.67882	-1.33109	2.86824	2.50791	2.79955	2.71922	2.85392	2.53945	2.48345	2.62161	2.8219	3.03435	2.47412	2.72705	2.42905	2.38988	2.40627	2.61835	2.36348	2.68278	2.34282	2.06344	2.73037	2.74643	2.24849	1.94904
ENSRNOG00000005133	29477	Mapt	protein_coding	RGD Symbol	6	microtubule-associated protein tau [Source:RGD Symbol;Acc:69329]	-0.128025	-0.226531	-0.0295193	9.95187	-2.66741	0.0127941	0.536612	-3.01499	-1.0928	10.0112	9.9838	10.0412	10.0394	10.0501	9.99615	9.96748	10.0622	9.93435	9.9568	9.95447	9.88794	9.88141	9.69434	9.74366	9.73504	10.1293	10.111	9.97269	9.94346	9.95083	9.94965	9.94463	9.90369
ENSRNOG00000005256	362154	Zc3h15	protein_coding	RGD Symbol	1	zinc finger CCCH-type containing 15 [Source:RGD Symbol;Acc:1359234]	-0.151317	-0.261373	-0.0412604	5.34598	-2.82182	0.00887683	0.536612	-2.53368	-1.11058	5.43859	5.29982	5.3653	5.41082	5.17321	5.46378	5.45407	5.23335	5.26839	5.32431	5.48404	5.46872	5.45748	5.31044	5.24118	5.34082	5.39508	5.52028	5.24665	5.31079	5.35785	5.38639	5.1973	5.15476
ENSRNOG00000005264	299116	Sav1	protein_coding	RGD Symbol	1	salvador family WW domain containing protein 1 [Source:RGD Symbol;Acc:1307253]	0.272738	0.0656754	0.479801	4.03524	2.70334	0.0117595	0.536612	-2.75806	1.2081	4.01691	3.89467	3.8703	3.83293	3.94022	3.77731	3.72696	3.61733	4.26072	4.22246	4.17252	4.23763	4.29178	4.41179	4.15821	4.44559	3.94294	4.07001	3.87157	4.09827	3.88791	3.91219	4.04034	4.14521
ENSRNOG00000005308	295701	Tmx2	protein_coding	RGD Symbol	1	thioredoxin-related transmembrane protein 2 [Source:RGD Symbol;Acc:1359456]	-0.107038	-0.190551	-0.0235246	6.63089	-2.63051	0.013945	0.536612	-2.97216	-1.07701	6.73909	6.65121	6.69212	6.72445	6.60024	6.63755	6.65699	6.74086	6.69277	6.61876	6.55218	6.68055	6.6056	6.65628	6.52973	6.48399	6.70628	6.44738	6.72018	6.58605	6.6588	6.57129	6.5962	6.5929
ENSRNOG00000005323	NA	AABR07064873.1	processed_transcript	Clone-based (Ensembl) gene	11		0.159067	0.0518353	0.266299	6.28277	3.04449	0.00516986	0.536612	-2.11073	1.11657	6.31831	6.29269	6.31211	6.31116	6.30494	6.32394	6.13288	6.18001	6.24603	6.05317	6.23848	6.10236	6.44788	6.25293	6.4255	6.46807	6.10888	6.24687	6.225	6.40422	6.25554	6.33698	6.37131	6.42717
ENSRNOG00000005335	311039	Galnt13	protein_coding	RGD Symbol	1	polypeptide N-acetylgalactosaminyltransferase 13 [Source:RGD Symbol;Acc:735044]	0.297247	0.0345954	0.559898	3.37289	2.32271	0.0280206	0.536612	-3.40278	1.2288	3.29987	3.59062	3.33006	2.97075	3.10704	3.11531	3.64612	3.23754	3.5114	3.51223	3.02626	3.02707	3.6697	3.33486	3.66117	3.6789	3.20229	2.93034	3.62185	3.44694	3.74142	3.37797	3.26314	3.64658
ENSRNOG00000005342	54355	Rassf5	protein_coding	RGD Symbol	2	Ras association domain family member 5 [Source:RGD Symbol;Acc:621694]	0.234579	0.0307842	0.438374	3.38865	2.3624	0.0256652	0.536612	-3.34144	1.17656	3.25345	3.38157	3.08905	3.27071	3.24404	3.09075	3.44095	3.20372	3.70469	3.60386	3.33971	3.6257	3.38709	3.43338	3.59282	3.67097	3.39205	2.97745	3.45334	3.71206	3.44947	3.18188	3.32028	3.50869
ENSRNOG00000005402	NA	AABR07040938.1	pseudogene	Clone-based (Ensembl) gene	1		-0.511143	-0.969218	-0.0530674	0.221835	-2.29014	0.0300984	0.536612	-3.85766	-1.42518	0.616461	0.603261	0.366587	0.201367	0.69384	0.0845484	0.761917	0.0787107	0.245257	0.544965	0.551656	1.02117	0.749138	-0.0549065	-0.187568	-0.745394	-0.695409	0.798807	0.257654	0.0525468	0.077233	-0.758568	0.00301738	0.0577468
ENSRNOG00000005470	60331	Atxn3	protein_coding	RGD Symbol	1	ataxin 3 [Source:RGD Symbol;Acc:621567]	0.347092	0.0797009	0.614483	3.26198	2.66413	0.0128929	0.536612	-2.88612	1.27199	2.80528	3.2049	3.16212	2.86433	3.16128	3.45057	2.95552	2.84278	3.53193	3.24256	3.62922	3.3712	3.56488	3.5256	3.57718	3.83603	2.84891	3.0673	3.0082	3.34354	3.32761	3.35854	3.22375	3.38432
ENSRNOG00000005575	303476	Abi3	protein_coding	RGD Symbol	1	ABI family, member 3 [Source:RGD Symbol;Acc:1311794]	-0.536563	-0.896429	-0.176697	0.867097	-3.06011	0.0049747	0.536612	-2.96673	-1.45051	1.17676	0.462398	0.965225	1.42376	0.570983	0.652832	1.08997	1.2431	1.22017	0.874272	0.958281	1.39421	1.24295	0.475608	1.07991	0.524695	0.745163	1.12597	0.829561	0.217606	0.677625	0.511522	1.11491	0.232833
ENSRNOG00000005634	NA	AABR07047872.1	protein_coding	Clone-based (Ensembl) gene	1		-0.172393	-0.318831	-0.0259551	4.89802	-2.41615	0.0227637	0.536612	-3.27745	-1.12693	4.93717	4.93355	4.99719	5.07136	4.84897	4.92874	5.01307	5.10795	4.901	5.02609	4.70471	5.072	4.85039	4.78079	4.68872	4.68481	4.85038	4.55078	4.93237	5.03468	5.1103	4.79241	4.97512	4.75998
ENSRNOG00000005669	297814	Car8	protein_coding	RGD Symbol	2	carbonic anhydrase 8 [Source:RGD Symbol;Acc:1304709]	0.283413	0.0701511	0.496674	3.66069	2.72749	0.0111086	0.536612	-2.73826	1.21707	3.88102	3.68082	3.20885	3.57904	3.74091	3.53491	3.57802	3.60875	3.69561	3.46413	3.00191	3.80811	3.77467	3.73324	3.83562	3.82892	3.85185	3.29822	3.89055	3.56657	3.97166	3.68145	3.65245	3.98925
ENSRNOG00000005794	24777	Slc10a1	protein_coding	RGD Symbol	1	solute carrier family 10 member 1 [Source:RGD Symbol;Acc:3681]	-0.796873	-1.31712	-0.276627	0.166439	-3.14367	0.00404489	0.536612	-3.16912	-1.73733	0.515178	1.00989	0.446758	0.583237	0.570983	0.652832	0.879753	0.265124	0.744828	0.388846	-0.0166276	0.516694	-0.617644	-1.10935	-1.03557	-0.309295	-0.13353	0.14673	-0.196912	0.841043	0.795462	0.0119506	-0.307323	-0.648522
ENSRNOG00000005840	296599	Cacfd1	protein_coding	RGD Symbol	2	calcium channel flower domain containing 1 [Source:RGD Symbol;Acc:1311501]	-0.128684	-0.231583	-0.0257846	4.84434	-2.56666	0.0161663	0.536612	-3.00151	-1.0933	4.92241	4.99558	4.9115	4.90349	4.77087	4.88656	4.84938	4.90898	4.80724	4.898	4.96302	4.71431	4.80508	4.85732	4.64063	4.71211	4.92769	4.87698	4.7846	4.80094	4.84584	4.9435	4.78522	4.75281
ENSRNOG00000005916	24666	Ppm1a	protein_coding	RGD Symbol	1	protein phosphatase, Mg2+/Mn2+ dependent, 1A [Source:RGD Symbol;Acc:3373]	-0.138099	-0.246727	-0.0294711	6.48449	-2.60919	0.0146528	0.536612	-3.00533	-1.10045	6.4681	6.56124	6.48345	6.62916	6.65136	6.62798	6.47118	6.62108	6.50037	6.44382	6.45238	6.58578	6.2579	6.38926	6.34468	6.26056	6.54117	6.46401	6.57617	6.50151	6.54773	6.46401	6.37693	6.4079
ENSRNOG00000005963	65158	Rab2a	protein_coding	RGD Symbol	1	RAB2A, member RAS oncogene family [Source:RGD Symbol;Acc:68323]	-0.115195	-0.202894	-0.0274948	7.96451	-2.69582	0.0119694	0.536612	-2.89823	-1.08312	8.06488	7.99658	8.04768	8.04971	8.08353	8.02403	8.01126	8.07072	7.80803	7.92556	7.93295	7.94276	7.89619	7.84596	7.8485	7.76496	8.04172	7.99634	8.0253	7.91185	8.00396	7.9575	7.96675	7.93149
ENSRNOG00000006001	312251	Luc7l2	protein_coding	RGD Symbol	1	LUC7-like 2 pre-mRNA splicing factor [Source:RGD Symbol;Acc:1308651]	0.138227	0.0336396	0.242814	6.94234	2.71251	0.0115084	0.536612	-2.82408	1.10055	6.74679	6.84544	6.86438	6.76569	6.84359	6.93004	7.02631	6.90241	7.02526	6.98365	6.96341	6.93631	7.07291	7.00038	7.05366	7.17242	6.76363	6.90657	6.98078	7.02043	6.96657	6.8772	7.01569	6.95256
ENSRNOG00000006062	313950	Hs1bp3	protein_coding	RGD Symbol	1	HCLS1 binding protein 3 [Source:RGD Symbol;Acc:1311331]	0.325026	0.0821695	0.567883	3.46102	2.74679	0.0106131	0.536612	-2.72442	1.25269	3.15588	3.48534	3.17394	3.35173	3.40556	3.15138	3.23523	3.09725	3.6209	3.58599	3.63714	3.55395	3.97048	3.77141	3.88091	3.8146	3.24766	3.34388	3.32897	3.47983	3.15094	3.43474	3.73882	3.44785
ENSRNOG00000006087	313216	Rnf20	protein_coding	RGD Symbol	1	ring finger protein 20 [Source:RGD Symbol;Acc:1311936]	0.163196	0.0287805	0.297612	6.53133	2.49182	0.0191868	0.536612	-3.23704	1.11976	6.37813	6.36373	6.43268	6.50625	6.59532	6.55804	6.44035	6.55109	6.60342	6.35034	6.52039	6.43528	6.81874	6.71426	6.77136	6.78965	6.30834	6.49773	6.43676	6.64614	6.39974	6.42951	6.63613	6.56861
ENSRNOG00000006324	89823	Trpc6	protein_coding	RGD Symbol	2	transient receptor potential cation channel, subfamily C, member 6 [Source:RGD Symbol;Acc:619788]	-0.58308	-0.951351	-0.214809	1.10536	-3.24951	0.00310442	0.536612	-2.69084	-1.49804	0.799907	1.00989	1.42713	1.59992	0.807051	1.24894	1.39715	1.28682	1.5771	1.14221	0.67998	1.49982	1.43821	1.63315	0.890434	1.18951	0.934641	1.32123	0.776121	0.985433	0.549301	0.98686	0.178104	1.16964
ENSRNOG00000006393	299638	Sirt6	protein_coding	RGD Symbol	1	sirtuin 6 [Source:RGD Symbol;Acc:1305216]	-0.144923	-0.274546	-0.0153006	6.30944	-2.29464	0.0298034	0.536612	-3.58622	-1.10567	6.46131	6.40762	6.49646	6.40786	6.36048	6.39837	6.27274	6.33642	6.20506	6.19694	6.46246	6.14774	6.15054	6.09183	6.11215	6.15937	6.61315	6.53856	6.29078	6.24954	6.25939	6.3195	6.23432	6.25393
ENSRNOG00000006508	297332	Thnsl2	protein_coding	RGD Symbol	1	threonine synthase-like 2 [Source:RGD Symbol;Acc:1309144]	0.299437	0.045786	0.553089	1.81084	2.42285	0.0224238	0.536612	-3.44322	1.23066	1.85276	2.18822	1.68025	1.53201	1.79338	1.60161	1.71512	1.59577	1.61609	1.88892	1.7253	1.59822	1.97992	1.81956	2.21742	1.57653	2.03121	1.86294	2.16714	1.63751	1.63083	1.78333	1.94364	2.02241
ENSRNOG00000006532	117056	H3f3a	protein_coding	RGD Symbol	1	H3 histone family member 3A [Source:RGD Symbol;Acc:2319910]	-0.268388	-0.483427	-0.0533497	9.19791	-2.56156	0.0163575	0.536612	-3.21089	-1.20446	9.52004	9.45421	9.40355	9.48291	9.42155	9.37877	9.18291	9.14804	9.11488	9.18205	9.28266	9.12067	8.71009	8.90047	8.70309	8.69303	9.55956	9.26248	9.43897	9.22634	9.19123	9.23504	9.04415	9.09321
ENSRNOG00000006645	170546	Ryr3	protein_coding	RGD Symbol	2	ryanodine receptor 3 [Source:RGD Symbol;Acc:68952]	0.199899	0.0304655	0.369333	5.2616	2.42141	0.0224963	0.536612	-3.28387	1.14862	5.02499	5.24712	5.05269	5.04724	5.46175	5.28321	5.09455	5.14406	5.52299	5.19767	5.56937	5.24904	5.22586	5.03726	5.32784	5.49918	5.23307	5.43846	5.17361	5.34243	5.07286	5.42193	5.15342	5.4578
ENSRNOG00000006697	362490	Pip4p2	protein_coding	RGD Symbol	1	phosphatidylinositol-4,5-bisphosphate 4-phosphatase 2 [Source:RGD Symbol;Acc:1306225]	0.228487	0.0280683	0.428907	5.64293	2.33981	0.0269826	0.536612	-3.45768	1.17161	5.40889	5.42374	5.45768	5.41789	5.52104	5.46855	5.58779	5.36411	5.79561	5.79969	5.6082	5.94296	5.95381	6.10384	5.97268	5.91952	5.32696	5.58445	5.51886	5.79197	5.65539	5.5038	5.68272	5.62024
ENSRNOG00000006721	NA	AABR07049064.1	protein_coding	Clone-based (Ensembl) gene	1		0.508001	0.19849	0.817512	0.487421	3.36857	0.00229781	0.536612	-2.82231	1.42208	0.566708	0.306279	0.446758	0.201367	0.436682	0.35585	0.0653091	0.265124	0.941865	0.544965	-0.119721	0.645018	-0.00759068	0.399659	0.729969	0.376597	0.794916	0.572036	0.720626	0.622863	0.480589	0.363423	1.15735	0.831471
ENSRNOG00000006779	83842	Crot	protein_coding	RGD Symbol	3	carnitine O-octanoyltransferase [Source:RGD Symbol;Acc:70908]	-0.349703	-0.576047	-0.123359	3.93516	-3.17094	0.0037793	0.536612	-1.91271	-1.2743	3.99356	4.15714	3.89194	4.24709	4.05354	4.04355	4.11121	4.0756	4.18494	4.06369	4.04723	4.50194	4.15402	3.98787	4.00299	3.89846	3.3758	3.38813	3.47865	4.09296	3.57012	3.86478	3.53666	3.72194
ENSRNOG00000006792	315423	Cep57	protein_coding	RGD Symbol	1	centrosomal protein 57 [Source:RGD Symbol;Acc:1309884]	0.134441	0.0201866	0.248695	5.20114	2.41499	0.0228226	0.536612	-3.29326	1.09767	5.18812	5.20904	5.03982	5.11262	5.19157	5.15878	5.15131	5.01352	5.34873	5.19473	5.31645	5.25156	5.17746	5.21673	5.4315	5.25328	5.1849	5.09826	5.25399	5.23095	5.08449	5.34749	5.15342	5.21859
ENSRNOG00000006810	362375	Lancl2	protein_coding	RGD Symbol	1	LanC like 2 [Source:RGD Symbol;Acc:1310809]	-0.0857352	-0.162635	-0.00883497	7.00843	-2.28817	0.0302285	0.536612	-3.64521	-1.06123	6.95026	6.96938	7.06663	7.07323	7.046	7.04715	7.05556	7.02607	6.89259	6.97852	7.0646	6.97345	7.04769	7.11835	6.96706	6.96764	6.96246	7.12237	6.99985	7.06445	7.01292	6.99041	6.94098	6.86469
ENSRNOG00000006813	362409	Sumf1	protein_coding	RGD Symbol	1	sulfatase modifying factor 1 [Source:RGD Symbol;Acc:1309939]	-0.181517	-0.320947	-0.0420867	4.16755	-2.67188	0.0126609	0.536612	-2.80741	-1.13407	4.40447	4.22956	4.16508	4.31936	4.30554	4.20671	4.24899	4.33187	4.17844	4.1814	4.04723	4.20677	4.07987	4.03256	4.03196	3.92537	4.24095	3.88473	4.04538	4.01097	4.31039	4.30117	4.12831	4.20421
ENSRNOG00000006864	117521	Scaper	protein_coding	RGD Symbol	1	S-phase cyclin A-associated protein in the ER [Source:RGD Symbol;Acc:621585]	0.154445	0.0492173	0.259673	5.99135	3.01232	0.00559493	0.536612	-2.16941	1.11299	5.84821	5.94435	5.87845	5.97954	6.05998	6.03955	6.03149	5.90811	5.95047	5.81511	5.90265	6.00705	6.15193	6.06442	6.14302	6.148	5.72525	5.89012	6.01903	6.09363	5.9328	5.99396	6.08431	6.18103
ENSRNOG00000006894	266606	Tor1a	protein_coding	RGD Symbol	2	torsin family 1, member A [Source:RGD Symbol;Acc:628863]	-0.111318	-0.204524	-0.0181115	5.41829	-2.45119	0.0210375	0.536612	-3.2411	-1.08021	5.55	5.42848	5.4769	5.37008	5.41564	5.49452	5.47762	5.5165	5.29266	5.42321	5.5464	5.48167	5.34753	5.40331	5.27308	5.33582	5.51497	5.43002	5.378	5.3267	5.36502	5.44974	5.4465	5.29461
ENSRNOG00000007051	117044	Rraga	protein_coding	RGD Symbol	1	Ras-related GTP binding A [Source:RGD Symbol;Acc:619804]	-0.0960779	-0.176908	-0.015248	7.09755	-2.43954	0.0215972	0.536612	-3.36766	-1.06886	7.15667	7.07371	7.09256	7.13676	7.11908	7.18331	7.22657	7.17819	7.11222	7.16457	7.03491	7.18418	6.93977	7.07399	7.05084	6.91492	7.16168	7.00507	7.14459	7.05494	7.06665	7.11288	7.08121	7.07186
ENSRNOG00000007061	500608	Arhgef33	protein_coding	RGD Symbol	1	Rho guanine nucleotide exchange factor 33 [Source:RGD Symbol;Acc:1560224]	-0.356563	-0.589452	-0.123675	2.95332	-3.14229	0.00405889	0.536612	-2.18359	-1.28037	3.49869	3.10181	3.26521	3.1626	3.07348	3.04035	2.87266	3.09725	2.9647	3.24256	2.97714	2.72705	2.71186	2.7371	2.75103	2.46176	3.34273	2.95408	3.17232	2.71551	2.92394	2.90216	2.54867	2.63493
ENSRNOG00000007117	363544	Cluap1	protein_coding	RGD Symbol	2	clusterin associated protein 1 [Source:RGD Symbol;Acc:1359189]	-0.411879	-0.78081	-0.0429485	4.77504	-2.2913	0.0300221	0.536612	-3.48884	-1.33042	5.09027	5.12974	4.92205	5.26419	4.26648	4.19523	5.05439	5.1381	5.00014	5.05235	4.83102	4.78913	5.03379	4.89238	4.90147	4.92036	4.43387	4.28189	4.34052	4.39402	4.19718	5.05634	4.29437	5.12175
ENSRNOG00000007127	362142	Bbs5	protein_coding	RGD Symbol	1	Bardet-Biedl syndrome 5 [Source:RGD Symbol;Acc:1310718]	0.271016	0.0473557	0.494675	3.51725	2.48693	0.0194015	0.536612	-3.14663	1.20666	3.43079	3.44846	3.18567	3.27071	3.24404	3.62317	3.21295	3.29219	3.78388	3.90702	3.59707	3.70881	3.63028	3.8732	3.76835	3.52029	3.26542	3.18235	3.65923	3.38753	3.57836	3.697	3.63002	3.51718
ENSRNOG00000007160	362224	Kat14	protein_coding	RGD Symbol	2	lysine acetyltransferase 14 [Source:RGD Symbol;Acc:1309538]	0.161014	0.0165281	0.305499	4.60272	2.28716	0.0302958	0.536612	-3.47972	1.11807	4.51354	4.76758	4.43452	4.40253	4.60856	4.55972	4.46707	4.52679	4.66573	4.63677	4.81713	4.66974	4.52889	4.61437	4.55938	4.66898	4.5066	4.54688	4.51784	4.51793	4.56805	4.77419	4.71238	4.87998
ENSRNOG00000007213	313047	Yars	protein_coding	RGD Symbol	1	tyrosyl-tRNA synthetase [Source:RGD Symbol;Acc:1307616]	-0.132775	-0.232219	-0.0333316	6.7021	-2.7403	0.0107775	0.536612	-2.75637	-1.0964	6.8123	6.71858	6.7186	6.96955	6.63899	6.65545	6.67136	6.73594	6.56905	6.66736	6.7742	6.65601	6.74591	6.70738	6.66163	6.69413	6.73763	6.77025	6.65044	6.58982	6.69716	6.71478	6.61059	6.68334
ENSRNOG00000007214	298282	Oma1	protein_coding	RGD Symbol	1	OMA1 zinc metallopeptidase [Source:RGD Symbol;Acc:1304821]	0.615644	0.232414	0.998874	1.00052	3.29707	0.00275394	0.536612	-2.73409	1.53224	0.923643	1.10773	0.90973	0.286256	1.14522	1.1573	0.49273	0.430183	0.879129	1.40931	0.740101	1.1128	1.47428	1.41902	1.46693	1.39596	0.934641	0.302849	1.23803	1.11668	0.795462	1.22006	1.52455	0.529815
ENSRNOG00000007227	360617	Mien1	protein_coding	RGD Symbol	1	migration and invasion enhancer 1 [Source:RGD Symbol;Acc:1306682]	-0.333923	-0.540304	-0.127542	3.53201	-3.32073	0.00259411	0.536612	-1.72681	-1.26044	3.79181	3.68082	3.73316	3.84697	3.59877	3.65702	3.49735	3.48282	3.5622	3.78704	3.59707	3.51249	3.3193	3.49855	3.10739	3.03133	3.79797	3.75554	3.7521	3.44694	3.28794	3.46231	3.2337	3.32755
ENSRNOG00000007285	362272	Tp53rk	protein_coding	RGD Symbol	1	TP53 regulating kinase [Source:RGD Symbol;Acc:1304911]	-0.254506	-0.4754	-0.0336124	3.15263	-2.36468	0.0255356	0.536612	-3.35197	-1.19293	3.47191	3.53894	3.38196	3.39059	2.94332	3.01447	3.23523	2.92809	3.05261	3.45432	3.33971	3.05043	3.05924	3.04196	3.01755	2.95505	3.22061	3.34388	3.13035	2.87234	3.12866	3.05484	2.97363	3.06355
ENSRNOG00000007291	297758	Terf1	protein_coding	RGD Symbol	1	telomeric repeat binding factor 1 [Source:RGD Symbol;Acc:1311574]	-0.26848	-0.473109	-0.0638517	3.62108	-2.69279	0.0120548	0.536612	-2.80073	-1.20454	3.64371	3.90151	3.56373	3.768	3.934	3.67365	3.89733	3.55612	3.6209	3.48356	3.91003	3.73789	3.38709	3.18456	3.31964	3.48456	3.6705	3.68633	3.40135	3.32557	3.7705	3.81575	3.65245	3.51718
ENSRNOG00000007345	300289	Amot	protein_coding	RGD Symbol	2	angiomotin [Source:RGD Symbol;Acc:1564027]	0.18207	0.0405002	0.323639	4.11148	2.63952	0.0136553	0.536612	-2.86525	1.13451	3.94083	4.01935	4.07335	3.90181	3.97698	3.95108	3.91813	4.2733	4.31505	4.11443	4.19417	4.11557	4.20857	4.0759	4.15294	4.23592	3.99176	3.96289	4.17491	4.31877	4.20252	4.17911	4.26071	4.11757
ENSRNOG00000007359	295647	Gca	protein_coding	RGD Symbol	1	grancalcin [Source:RGD Symbol;Acc:1306589]	0.287457	0.109902	0.465011	3.49193	3.32275	0.00258088	0.536612	-1.72961	1.22049	3.52498	3.31142	3.35105	3.1626	3.44982	3.47923	3.17887	3.4734	3.53193	3.47388	3.522	3.53751	3.6061	3.59535	3.76145	3.82178	3.45531	3.45624	3.61425	3.31649	3.3757	3.66572	3.60724	3.534
ENSRNOG00000007462	303135	2021-09-08	protein_coding	RGD Symbol	3	septin 8 [Source:RGD Symbol;Acc:1308449]	0.130757	0.0229302	0.238583	5.96139	2.48883	0.0193178	0.536612	-3.20494	1.09487	5.83907	5.97547	5.83443	5.77994	6.04996	6.08377	5.95636	6.00455	5.94665	5.79775	6.02248	5.8226	6.05105	5.96746	6.09166	6.08973	5.9628	6.00542	5.93922	5.8839	5.92636	5.98131	6.03963	6.02167
ENSRNOG00000007496	287607	Mtmr4	protein_coding	RGD Symbol	1	myotubularin related protein 4 [Source:RGD Symbol;Acc:1310306]	0.192859	0.0452471	0.340472	7.0772	2.68149	0.0123791	0.536612	-2.89177	1.14303	6.89022	6.93896	6.89507	7.01067	7.06817	7.01732	6.93737	6.99675	7.09248	7.12723	7.21385	7.01115	7.33869	7.35417	7.32111	7.36712	6.80292	7.11844	6.89173	7.25993	6.9961	6.99041	7.03146	7.18137
ENSRNOG00000007520	690005	Zcchc3	protein_coding	RGD Symbol	1	zinc finger CCHC-type containing 3 [Source:RGD Symbol;Acc:1585203]	-0.209924	-0.396116	-0.0237318	3.5581	-2.31397	0.0285649	0.536612	-3.41191	-1.15663	3.8026	3.64052	3.89908	3.6123	3.41452	3.69009	3.71115	3.82436	3.46942	3.54958	3.21815	3.5621	3.44277	3.46167	3.68325	3.3619	3.3758	3.45624	3.40135	3.29817	3.63479	3.74268	3.59957	3.54234
ENSRNOG00000007654	299830	Lrig3	protein_coding	RGD Symbol	1	leucine-rich repeats and immunoglobulin-like domains 3 [Source:RGD Symbol;Acc:1561255]	-0.37344	-0.678416	-0.0684638	2.85085	-2.51311	0.0182784	0.536612	-3.16235	-1.29544	2.81597	3.17135	3.15019	3.06986	3.01577	3.22092	2.99523	3.08492	2.64466	2.59048	2.90018	2.50828	2.74176	2.69005	2.06877	2.90185	2.78879	3.72135	2.86198	2.6302	2.88459	2.60518	2.83672	2.5214
ENSRNOG00000007660	64511	Fntb	protein_coding	RGD Symbol	1	farnesyltransferase, CAAX box, beta [Source:RGD Symbol;Acc:620119]	-0.243273	-0.408953	-0.0775925	5.42132	-3.01356	0.00557786	0.536612	-2.15293	-1.18368	5.58947	5.4332	5.71	5.55036	5.62891	5.4102	5.56598	5.48634	5.40548	5.36154	5.73365	5.41123	5.28036	5.3911	5.05048	5.15725	5.3206	5.59582	5.53504	5.53269	5.11597	5.15819	5.1973	5.49049
ENSRNOG00000007665	362273	Cse1l	protein_coding	RGD Symbol	1	chromosome segregation 1 like [Source:RGD Symbol;Acc:1307536]	0.165949	0.0308242	0.301074	6.61051	2.52056	0.0179702	0.536612	-3.18609	1.1219	6.55599	6.416	6.45829	6.49738	6.68692	6.65126	6.69265	6.51478	6.60947	6.46107	6.49226	6.63588	6.77693	6.88761	6.80783	6.80874	6.48639	6.53561	6.52241	6.81591	6.49753	6.51207	6.61154	6.7178
ENSRNOG00000007769	362849	2021-03-02	protein_coding	RGD Symbol	3	membrane associated ring-CH-type finger 2 [Source:RGD Symbol;Acc:1306395]	-0.147862	-0.275003	-0.0207201	5.52457	-2.38685	0.0243056	0.536612	-3.36514	-1.10793	5.59723	5.6354	5.6916	5.71252	5.4134	5.5653	5.41312	5.50498	5.28361	5.57131	5.63219	5.47952	5.59693	5.54666	5.45949	5.36313	5.58027	5.59582	5.58445	5.33571	5.48169	5.63274	5.39866	5.514
ENSRNOG00000007814	312440	Kdm3a	protein_coding	RGD Symbol	2	lysine demethylase 3A [Source:RGD Symbol;Acc:708351]	0.267705	0.0712408	0.464168	4.985	2.7966	0.00942815	0.536612	-2.57469	1.20389	4.78231	4.76008	4.80145	4.52984	5.00543	5.01284	4.94034	4.86278	5.12368	5.10975	5.23261	5.08902	5.20186	5.22501	5.15426	5.08452	4.82067	4.89856	4.70105	5.24057	4.89947	4.92381	5.05304	5.18703
ENSRNOG00000007845	287608	Supt4h1	protein_coding	RGD Symbol	1	SPT4 homolog, DSIF elongation factor subunit [Source:RGD Symbol;Acc:1306372]	-0.163532	-0.299546	-0.0275189	5.07377	-2.46762	0.0202699	0.536612	-3.19113	-1.12003	5.1674	5.17559	5.05589	5.1068	5.19937	5.27505	5.16298	5.37681	5.03653	5.01945	5.14081	4.93121	4.90427	5.05903	4.80741	4.95341	5.0221	5.07679	5.0383	4.85834	5.06408	5.2214	5.12964	4.98772
ENSRNOG00000007884	298943	Bcap29	protein_coding	RGD Symbol	1	B-cell receptor-associated protein 29 [Source:RGD Symbol;Acc:1359431]	0.298208	0.114881	0.481535	3.69883	3.3385	0.00247999	0.536612	-1.65459	1.22962	3.82922	3.51239	3.33006	3.44699	3.67532	3.68189	3.68711	3.38564	3.72267	3.84828	3.36857	3.9138	3.95141	3.85198	3.86168	3.92537	3.63679	3.5835	3.87157	3.51198	3.72666	3.72762	3.85295	3.86842
ENSRNOG00000007939	315085	Naprt	protein_coding	RGD Symbol	1	nicotinate phosphoribosyltransferase [Source:RGD Symbol;Acc:1302945]	0.424099	0.16129	0.686909	2.94952	3.31195	0.00265233	0.536612	-1.8873	1.34173	3.04216	2.82805	2.31412	2.93176	2.78649	3.02747	2.75422	2.96892	2.7536	2.60829	2.47412	2.87833	3.12878	3.13857	3.31021	2.81819	3.35936	2.844	3.25277	2.95652	2.97479	3.00572	2.98546	3.64658
ENSRNOG00000007968	313699	RGD1305350	protein_coding	RGD Symbol	1	similar to RIKEN cDNA 2510039O18 [Source:RGD Symbol;Acc:1305350]	-0.176244	-0.308317	-0.0441716	5.79798	-2.73879	0.0108159	0.536612	-2.71429	-1.12994	5.83119	5.85736	5.92293	5.90433	5.89531	5.93306	5.76096	5.96135	5.71033	5.79969	5.86602	5.73338	5.61522	5.63004	5.57226	5.47434	5.99109	5.83523	5.85475	5.61456	5.95672	5.85874	5.84242	5.73017
ENSRNOG00000007992	362630	Srsf10	protein_coding	RGD Symbol	1	serine and arginine rich splicing factor 10 [Source:RGD Symbol;Acc:1311067]	0.323767	0.108604	0.538931	4.80162	3.08832	0.00464012	0.536612	-2.00631	1.2516	4.68656	4.74115	4.64032	4.51672	4.65088	4.71642	4.70917	4.56724	4.84466	4.70871	4.90839	4.80296	5.25984	5.20283	5.28516	5.29771	4.55071	4.5153	4.60087	4.81712	4.67186	4.69893	4.85456	4.99077
ENSRNOG00000007993	305441	Sh3tc1	protein_coding	RGD Symbol	1	SH3 domain and tetratricopeptide repeats 1 [Source:RGD Symbol;Acc:1305610]	-0.341454	-0.611925	-0.0709825	1.54779	-2.591	0.0152833	0.536612	-3.28028	-1.26703	1.60418	1.80635	2.17982	1.69613	1.58692	1.60161	1.74649	1.75989	1.4958	1.44939	1.23392	1.66028	1.54382	1.07285	1.39739	1.04979	1.9457	1.6468	1.556	1.54731	1.35186	1.17634	1.49176	1.54649
ENSRNOG00000008012	24891	Abcb4	protein_coding	RGD Symbol	5	ATP binding cassette subfamily B member 4 [Source:RGD Symbol;Acc:620248]	-0.283073	-0.523021	-0.0431256	3.73497	-2.42125	0.0225045	0.536612	-3.24175	-1.21678	3.64371	4.11069	3.96862	3.73062	3.76212	3.95789	3.65441	3.94524	3.93802	3.83321	3.80135	3.92015	3.42445	3.09107	3.34756	3.39114	3.94845	4.03704	3.65923	3.40476	3.69668	4.02125	3.67453	3.6772
ENSRNOG00000008012	24646	Abcb4	protein_coding	RGD Symbol	5	ATP binding cassette subfamily B member 4 [Source:RGD Symbol;Acc:620248]	-0.283073	-0.523021	-0.0431256	3.73497	-2.42125	0.0225045	0.536612	-3.24175	-1.21678	3.64371	4.11069	3.96862	3.73062	3.76212	3.95789	3.65441	3.94524	3.93802	3.83321	3.80135	3.92015	3.42445	3.09107	3.34756	3.39114	3.94845	4.03704	3.65923	3.40476	3.69668	4.02125	3.67453	3.6772
ENSRNOG00000008012	170913	Abcb4	protein_coding	RGD Symbol	5	ATP binding cassette subfamily B member 4 [Source:RGD Symbol;Acc:620248]	-0.283073	-0.523021	-0.0431256	3.73497	-2.42125	0.0225045	0.536612	-3.24175	-1.21678	3.64371	4.11069	3.96862	3.73062	3.76212	3.95789	3.65441	3.94524	3.93802	3.83321	3.80135	3.92015	3.42445	3.09107	3.34756	3.39114	3.94845	4.03704	3.65923	3.40476	3.69668	4.02125	3.67453	3.6772
ENSRNOG00000008015	314322	Fos	protein_coding	RGD Symbol	1	Fos proto-oncogene, AP-1 transcription factor subunit [Source:RGD Symbol;Acc:2626]	-0.840661	-1.5388	-0.142523	3.16029	-2.47136	0.0200989	0.536612	-3.18112	-1.79087	3.37406	3.38157	3.66776	3.53635	3.87029	4.11835	4.39962	4.56724	2.90298	2.39911	2.90018	2.36655	2.3536	1.87671	1.92791	2.01263	3.2387	2.6395	3.37463	3.74624	3.70424	3.43474	3.09867	2.9553
ENSRNOG00000008075	313365	Ift74	protein_coding	RGD Symbol	1	intraflagellar transport 74 [Source:RGD Symbol;Acc:1359704]	-0.143124	-0.270829	-0.0154195	4.27227	-2.30019	0.0294429	0.536612	-3.44351	-1.10429	4.37225	4.22956	4.42466	4.24178	4.24655	4.35842	4.30799	4.29487	4.39009	4.34437	4.30779	4.38275	4.32178	4.42622	4.38622	4.20332	4.15783	4.11811	4.29375	4.12969	4.21315	4.25988	4.06284	4.06065
ENSRNOG00000008102	296550	Dph7	protein_coding	RGD Symbol	1	diphthamide biosynthesis 7 [Source:RGD Symbol;Acc:1304868]	-0.188786	-0.357344	-0.0202286	4.65291	-2.29868	0.0295403	0.536612	-3.46508	-1.1398	4.8173	4.82265	4.82414	4.9235	4.70666	4.83944	4.60179	4.71459	4.60402	4.59272	4.76744	4.48917	4.34632	4.31174	4.34987	4.44559	4.80254	4.78728	4.59702	4.67526	4.74692	4.64382	4.55463	4.70532
ENSRNOG00000008118	362606	Sync	protein_coding	RGD Symbol	1	syncoilin, intermediate filament protein [Source:RGD Symbol;Acc:1307970]	-0.384586	-0.695369	-0.0738029	3.26165	-2.53976	0.0171973	0.536612	-3.06652	-1.30549	3.58244	3.2049	3.66776	3.60406	3.40556	3.12743	3.73481	3.74037	2.85488	2.75941	2.9646	3.06197	3.26885	3.59535	3.39293	3.74079	2.98374	3.15187	2.96109	2.75635	2.92394	3.3289	2.92534	3.54234
ENSRNOG00000008354	311651	Slc9a8	protein_coding	RGD Symbol	1	solute carrier family 9 member A8 [Source:RGD Symbol;Acc:1308193]	-0.148829	-0.277807	-0.0198512	4.68115	-2.36826	0.025333	0.536612	-3.34753	-1.10867	4.61187	4.72967	4.81284	4.78451	4.76388	4.7599	4.64404	4.76955	4.78174	4.8871	4.7925	4.72886	4.52029	4.36763	4.57127	4.60385	4.58647	4.72308	4.42974	4.63933	4.68719	4.82816	4.68726	4.63688
ENSRNOG00000008421	305351	Klhl5	protein_coding	RGD Symbol	1	kelch-like family member 5 [Source:RGD Symbol;Acc:1309661]	0.104179	0.0245344	0.183824	6.83539	2.68461	0.0122888	0.536612	-2.87316	1.07488	6.79418	6.82939	6.62586	6.76106	6.80066	6.87268	6.81512	6.76811	6.88762	6.85622	6.92993	6.78522	6.8379	6.79892	6.90186	6.86368	6.95359	6.8649	6.80434	6.79238	6.83169	6.88571	6.89313	6.89512
ENSRNOG00000008546	297334	Mrpl35	protein_coding	RGD Symbol	1	mitochondrial ribosomal protein L35 [Source:RGD Symbol;Acc:1307065]	0.127365	0.0157941	0.238936	4.53486	2.34291	0.026798	0.536612	-3.3828	1.0923	4.5331	4.56286	4.44919	4.41672	4.61246	4.55524	4.48112	4.42285	4.45067	4.47631	4.59503	4.37814	4.59591	4.61017	4.56336	4.46864	4.63849	4.55467	4.76416	4.661	4.5514	4.49159	4.43036	4.57319
ENSRNOG00000008564	313021	Tmem222	protein_coding	RGD Symbol	1	transmembrane protein 222 [Source:RGD Symbol;Acc:1304793]	-0.186852	-0.338893	-0.0348105	5.79393	-2.52228	0.0178997	0.536612	-3.13296	-1.13828	5.89558	5.89553	5.95241	6.00011	5.93166	6.0218	5.82296	5.81038	5.70582	5.92223	5.75566	5.78304	5.45297	5.52448	5.50566	5.43744	5.87155	5.82238	5.91625	5.72326	5.8569	5.87079	5.83264	5.74289
ENSRNOG00000008572	298490	Ppcs	protein_coding	RGD Symbol	1	phosphopantothenoylcysteine synthetase [Source:RGD Symbol;Acc:1311399]	-0.255916	-0.425117	-0.0867144	4.32447	-3.10421	0.0044612	0.536612	-2.00177	-1.19409	4.37948	4.50118	4.46853	4.47212	4.43888	4.30605	4.30273	4.58048	4.07727	4.56106	4.44506	4.31684	4.05031	4.11205	4.22997	4.10083	4.51775	4.41191	4.42541	3.88774	4.34462	4.38998	4.19603	4.27097
ENSRNOG00000008578	81741	Cdk16	protein_coding	RGD Symbol	2	cyclin-dependent kinase 16 [Source:RGD Symbol;Acc:620584]	-0.10154	-0.185371	-0.0177085	8.4817	-2.48592	0.019446	0.536612	-3.33772	-1.07292	8.49879	8.54482	8.56331	8.58284	8.46809	8.49613	8.45451	8.57759	8.51124	8.49842	8.48171	8.46805	8.37656	8.40619	8.28501	8.318	8.53741	8.58362	8.55364	8.5121	8.46969	8.46699	8.43563	8.47056
ENSRNOG00000008656	29219	Snca	protein_coding	RGD Symbol	1	synuclein alpha [Source:RGD Symbol;Acc:3729]	-0.183262	-0.330162	-0.0363618	7.13792	-2.5604	0.0164013	0.536612	-3.13726	-1.13545	7.29821	7.25348	7.14682	7.24145	7.09629	7.19991	7.4597	7.40219	6.98672	7.05844	7.10088	7.09781	7.01592	7.03765	6.90186	6.95055	7.09125	7.02972	7.3608	7.01272	7.2371	7.05219	7.26223	7.01607
ENSRNOG00000008668	289236	Vsig8	protein_coding	RGD Symbol	1	V-set and immunoglobulin domain containing 8 [Source:RGD Symbol;Acc:1562464]	-0.525723	-0.99323	-0.0582154	0.214684	-2.30795	0.0289458	0.536612	-3.82192	-1.43965	0.288407	0.462398	0.366587	0.583237	0.208413	-0.0185451	1.13807	1.05362	0.0311321	0.117544	-0.482291	-0.386009	-0.221715	0.2346	-0.418894	0.12134	0.338538	-0.124572	0.829561	-0.037651	0.408439	0.708558	-0.196291	0.147945
ENSRNOG00000008741	289400	Camsap2	protein_coding	RGD Symbol	2	calmodulin regulated spectrin-associated protein family, member 2 [Source:RGD Symbol;Acc:1310950]	0.124225	0.022387	0.226063	7.96591	2.50355	0.0186814	0.536612	-3.2831	1.08992	7.81214	7.86415	7.83977	7.90579	7.91419	7.88589	8.00276	7.80169	8.10002	7.99491	7.99826	8.09166	8.12258	7.99736	8.11198	8.04539	7.8216	7.98377	7.9203	8.14242	7.9144	7.87614	8.00393	8.03077
ENSRNOG00000008767	313391	Atg4c	protein_coding	RGD Symbol	1	autophagy related 4C, cysteine peptidase [Source:RGD Symbol;Acc:1598323]	0.296767	0.0626653	0.53087	3.57552	2.60177	0.0149073	0.536612	-2.95007	1.22839	3.41681	3.401	3.39212	3.49236	3.36915	3.46019	3.4119	3.33447	3.49056	3.69835	3.50477	3.92648	4.04432	3.8802	3.99123	4.10672	3.43975	2.97745	3.71709	3.80581	3.35666	3.44399	3.5841	3.56707
ENSRNOG00000008781	299207	Erg28	protein_coding	RGD Symbol	1	ergosterol biosynthesis 28 homolog [Source:RGD Symbol;Acc:1310769]	0.176048	0.027316	0.324781	5.09804	2.42931	0.0221003	0.536612	-3.26297	1.12979	5.04783	4.96979	5.02684	5.06836	5.09455	5.11074	5.03864	4.87715	4.93995	4.99258	4.98493	5.02854	5.3451	5.57067	5.32081	5.17417	4.9553	5.10888	5.26858	5.25964	4.93521	5.04423	5.02753	5.16289
ENSRNOG00000008802	362666	Dnajc11	protein_coding	RGD Symbol	3	DnaJ heat shock protein family (Hsp40) member C11 [Source:RGD Symbol;Acc:1307731]	-0.110661	-0.195443	-0.0258784	6.54282	-2.67883	0.0124565	0.536612	-2.87091	-1.07972	6.60918	6.54932	6.57214	6.58586	6.59828	6.61727	6.61087	6.61144	6.46743	6.59663	6.71645	6.52245	6.42041	6.37941	6.37213	6.50309	6.62006	6.60569	6.54854	6.44954	6.48224	6.57551	6.55215	6.46165
ENSRNOG00000008822	25639	Fkbp1a	protein_coding	RGD Symbol	1	FKBP prolyl isomerase 1A [Source:RGD Symbol;Acc:2617]	-0.168496	-0.264634	-0.0723585	8.52349	-3.59711	0.00127919	0.536612	-0.933515	-1.12389	8.62151	8.62188	8.62168	8.61294	8.60355	8.65506	8.56144	8.52779	8.46359	8.51356	8.63578	8.49624	8.37626	8.46618	8.32828	8.25643	8.62748	8.63273	8.64007	8.46617	8.52831	8.51879	8.42481	8.36315
ENSRNOG00000008872	312946	Tmem68	protein_coding	RGD Symbol	1	transmembrane protein 68 [Source:RGD Symbol;Acc:1309006]	0.166293	0.0333186	0.299268	5.50145	2.56663	0.0161677	0.536612	-3.0326	1.12217	5.516	5.38034	5.29935	5.42259	5.32111	5.62424	5.42043	5.53248	5.3371	5.46291	5.41195	5.503	5.69381	5.68506	5.5504	5.73225	5.29706	5.42152	5.45228	5.70946	5.64562	5.54736	5.61963	5.44896
ENSRNOG00000008987	315000	Rnf139	protein_coding	RGD Symbol	1	ring finger protein 139 [Source:RGD Symbol;Acc:1306670]	-0.153919	-0.286984	-0.020854	5.42135	-2.37403	0.0250102	0.536612	-3.37931	-1.11259	5.37858	5.57253	5.46492	5.56954	5.53754	5.56307	5.27745	5.47694	5.35738	5.57358	5.51448	5.46655	5.2364	5.32335	5.05048	5.22919	5.49065	5.55951	5.36222	5.44382	5.464	5.51042	5.38533	5.30445
ENSRNOG00000009014	300713	Slc35f2	protein_coding	RGD Symbol	2	solute carrier family 35, member F2 [Source:RGD Symbol;Acc:1311242]	0.247689	0.0312774	0.464101	2.87808	2.349	0.0264392	0.536612	-3.39137	1.1873	2.95782	2.66081	2.81473	2.62458	2.65656	2.92005	2.99523	2.67194	2.8219	2.69419	2.40152	2.82514	3.04732	3.36513	3.27186	3.20606	2.82516	2.85665	3.0082	2.75635	2.74509	3.04271	2.90057	3.00442
ENSRNOG00000009028	314613	Rnf126	protein_coding	RGD Symbol	1	ring finger protein 126 [Source:RGD Symbol;Acc:1306011]	-0.173027	-0.289762	-0.0562919	6.34783	-3.04207	0.00520065	0.536612	-2.11616	-1.12742	6.38083	6.38584	6.53365	6.4173	6.34767	6.44876	6.33854	6.3558	6.33783	6.51872	6.52253	6.2784	6.2695	6.22432	6.19133	6.00871	6.48545	6.42099	6.43998	6.34745	6.38924	6.30435	6.26859	6.13215
ENSRNOG00000009046	313742	Phf13	protein_coding	RGD Symbol	1	PHD finger protein 13 [Source:RGD Symbol;Acc:1308145]	0.316314	0.0517287	0.5809	4.97932	2.45363	0.0209215	0.536612	-3.21052	1.24514	4.81197	4.84765	4.78613	4.54714	4.60465	4.80588	5.01629	4.5404	5.16371	5.30532	5.00037	5.19765	5.38354	5.11056	5.40295	5.38025	4.8795	4.6595	4.78798	4.6929	5.12444	5.08618	5.24972	5.11897
ENSRNOG00000009078	56281	Mrpl37	protein_coding	RGD Symbol	2	mitochondrial ribosomal protein L37 [Source:RGD Symbol;Acc:619820]	-0.111986	-0.203527	-0.0204445	5.85082	-2.51075	0.0183773	0.536612	-3.1573	-1.08072	5.89935	5.78894	5.9159	5.96513	5.8889	5.94852	5.86286	5.81599	5.85997	5.72002	5.83878	5.86604	5.77919	5.95591	5.71843	5.68972	5.96416	5.83683	5.84829	5.84183	5.92959	5.903	5.77929	5.80312
ENSRNOG00000009085	373545	Prkag2	protein_coding	RGD Symbol	1	protein kinase AMP-activated non-catalytic subunit gamma 2 [Source:RGD Symbol;Acc:727782]	0.220571	0.0593583	0.381784	5.82474	2.80806	0.00917375	0.536612	-2.57834	1.16519	5.75827	5.59379	5.66042	5.67169	5.62313	5.73931	5.73187	5.67297	5.77852	5.77428	5.73365	5.88078	6.21857	6.3059	6.07922	6.18186	5.75226	5.80126	5.76502	5.83708	5.73129	5.74923	5.88408	5.86925
ENSRNOG00000009103	315058	Chrac1	protein_coding	RGD Symbol	1	chromatin accessibility complex subunit 1 [Source:RGD Symbol;Acc:1309321]	-0.379645	-0.630424	-0.128866	3.86847	-3.10701	0.00443027	0.536612	-2.04307	-1.30102	4.24359	4.15714	4.23448	4.15979	3.97698	4.16026	3.84757	4.05678	3.90691	3.75542	3.96774	3.92015	3.20589	3.34502	3.45415	3.51144	4.35729	3.74877	4.05102	3.63386	3.69668	4.00259	3.61488	3.83487
ENSRNOG00000009156	500116	Tra2a	protein_coding	RGD Symbol	1	transformer 2 alpha homolog [Source:RGD Symbol;Acc:1562563]	0.251374	0.0581441	0.444603	5.8768	2.66995	0.0127183	0.536612	-2.85538	1.19034	5.71324	5.73254	5.58935	5.79269	5.99127	5.81059	5.87178	5.87983	5.65757	5.60053	5.90429	5.75132	6.21058	6.16677	6.22182	6.41329	5.5785	5.89166	5.66015	6.01448	5.82608	5.82197	5.87139	6.0715
ENSRNOG00000009166	373065	Ddx24	protein_coding	RGD Symbol	1	DEAD-box helicase 24 [Source:RGD Symbol;Acc:727929]	-0.164692	-0.292957	-0.0364282	7.20768	-2.63527	0.0137912	0.536612	-2.9904	-1.12093	7.31337	7.36466	7.35657	7.34957	7.2705	7.33933	7.2112	7.3746	7.0942	7.21703	7.15502	7.11937	6.97087	6.94718	6.99822	6.95464	7.40938	7.2119	7.27311	7.12547	7.29578	7.25562	7.2109	7.16593
ENSRNOG00000009224	681359	E4f1	protein_coding	RGD Symbol	1	E4F transcription factor 1 [Source:RGD Symbol;Acc:1596731]	0.151105	0.0222915	0.279919	4.97334	2.40755	0.0232068	0.536612	-3.29437	1.11042	4.99238	4.85119	4.95669	4.79541	4.88487	4.8541	4.94034	4.8225	4.94761	4.86874	5.31398	4.85696	5.05478	4.99272	5.00445	5.35326	4.86501	5.08757	5.04679	5.01798	4.98567	4.92381	5.02753	4.91573
ENSRNOG00000009274	286971	Fut11	protein_coding	RGD Symbol	1	fucosyltransferase 11 [Source:RGD Symbol;Acc:628731]	-0.153055	-0.273311	-0.0327997	4.55762	-2.61216	0.0145522	0.536612	-2.91281	-1.11192	4.58401	4.72582	4.71101	4.61845	4.75685	4.59507	4.58019	4.70253	4.41794	4.51459	4.7925	4.41461	4.45861	4.54556	4.4129	4.4732	4.47642	4.52722	4.40795	4.52188	4.56391	4.57393	4.56649	4.44117
ENSRNOG00000009296	314228	Snapc1	protein_coding	RGD Symbol	1	small nuclear RNA activating complex, polypeptide 1 [Source:RGD Symbol;Acc:1304671]	0.209524	0.0231562	0.395891	3.62353	2.30739	0.0289815	0.536612	-3.42222	1.15631	3.74784	3.68082	3.48048	3.11697	3.61441	3.68189	3.77338	3.55612	3.58203	3.63894	3.39685	3.74507	3.64618	3.74095	3.61596	3.77817	3.62308	3.37939	3.65923	3.61178	3.77767	3.68145	3.7665	3.6696
ENSRNOG00000009323	298201	Fam214b	protein_coding	RGD Symbol	1	family with sequence similarity 214, member B [Source:RGD Symbol;Acc:1311249]	0.165289	0.0357599	0.294819	5.85188	2.61899	0.0143235	0.536612	-2.9503	1.12139	5.7693	5.67385	5.67506	5.80713	5.70758	5.74915	5.73383	5.555	5.96376	5.92223	6.01945	5.88403	6.06443	6.03805	5.96519	6.03056	5.83931	5.97237	5.97376	5.8885	5.70706	5.83433	5.84405	5.82721
ENSRNOG00000009332	300751	Rec114	protein_coding	RGD Symbol	1	REC114 meiotic recombination protein [Source:RGD Symbol;Acc:1311874]	0.347205	0.0632458	0.631165	2.21138	2.5095	0.0184298	0.536612	-3.23225	1.27209	2.18503	2.14278	2.03172	2.255	2.19807	2.25999	2.26261	2.55165	1.61609	1.70251	1.94557	1.80467	1.84867	1.72936	2.55739	2.7892	2.37988	2.33033	2.48283	2.508	1.89122	2.65382	2.54867	2.39817
ENSRNOG00000009343	303687	Evpl	protein_coding	RGD Symbol	1	envoplakin [Source:RGD Symbol;Acc:1306141]	-0.575641	-0.947126	-0.204156	0.987774	-3.1803	0.00369211	0.536612	-2.82166	-1.49034	0.461739	1.40581	1.71304	1.03962	1.05641	1.00793	1.13807	1.44955	0.941865	1.09245	1.14776	1.1128	0.263711	0.682059	0.988281	0.781853	1.70669	1.16719	0.405753	0.500006	1.23156	0.935329	0.881711	0.595404
ENSRNOG00000009360	300067	Sh3bp1	protein_coding	RGD Symbol	1	SH3-domain binding protein 1 [Source:RGD Symbol;Acc:1306275]	0.386114	0.102362	0.669866	2.19533	2.79276	0.00951486	0.536612	-2.88757	1.30687	2.00994	2.18822	1.6467	1.97715	1.52207	2.04675	2.17311	2.09109	2.64466	2.24825	2.3053	2.05621	2.51813	2.30915	2.54136	2.42453	2.41212	2.19736	2.54805	2.20783	1.8645	2.14265	2.43253	2.18037
ENSRNOG00000009552	296350	Serinc3	protein_coding	RGD Symbol	1	serine incorporator 3 [Source:RGD Symbol;Acc:1308390]	0.115482	0.0267892	0.204175	7.03369	2.67229	0.012649	0.536612	-2.90841	1.08334	6.95208	6.95137	6.92774	6.92309	6.91162	6.96339	7.03665	6.95078	7.13169	7.10073	6.92184	7.13926	7.15089	7.17783	7.0858	7.11733	7.03672	6.95959	7.06396	7.16582	7.01444	7.01854	7.06458	7.04276
ENSRNOG00000009580	300866	Lca5	protein_coding	RGD Symbol	3	LCA5, lebercilin [Source:RGD Symbol;Acc:1308555]	0.418856	0.136901	0.700812	3.10196	3.04889	0.00511413	0.536612	-2.28713	1.33687	2.65863	2.6446	2.94466	2.7344	2.94332	2.93393	2.73871	2.98228	3.28814	3.06046	3.03828	3.06197	3.63825	3.66188	3.49634	3.85014	2.67382	3.14157	3.09805	2.92104	3.31779	3.13696	3.2337	3.24821
ENSRNOG00000009658	362900	Rnf19a	protein_coding	RGD Symbol	1	ring finger protein 19A, RBR E3 ubiquitin protein ligase [Source:RGD Symbol;Acc:1307807]	0.120607	0.0242891	0.216924	6.28433	2.56994	0.0160448	0.536612	-3.06994	1.08719	6.15641	6.23972	6.2153	6.19108	6.23205	6.33313	6.21646	6.15221	6.33199	6.26027	6.35601	6.27096	6.42733	6.3757	6.34583	6.39416	6.17378	6.188	6.22997	6.22672	6.4251	6.30181	6.43738	6.34255
ENSRNOG00000009723	29390	Ptpmt1	protein_coding	RGD Symbol	1	protein tyrosine phosphatase, mitochondrial 1 [Source:RGD Symbol;Acc:1589783]	-0.223944	-0.388917	-0.0589708	4.62118	-2.78601	0.00966906	0.536612	-2.59312	-1.16792	4.82261	4.78986	4.86848	4.84872	4.80194	4.74817	4.57583	4.7384	4.37312	4.64111	4.49826	4.58428	4.26629	4.51888	4.42168	4.44094	4.94432	4.47483	4.55798	4.46142	4.64071	4.74456	4.60149	4.54442
ENSRNOG00000009740	84511	Slco1c1	protein_coding	RGD Symbol	1	solute carrier organic anion transporter family, member 1c1 [Source:RGD Symbol;Acc:628660]	0.368146	0.112971	0.623322	5.52572	2.96101	0.00634245	0.536612	-2.26107	1.29069	5.40004	5.1671	5.24713	5.39418	5.46607	5.7134	5.35834	5.36921	5.25918	5.07174	5.12398	5.51354	6.05105	6.20213	6.05684	6.0321	5.22629	5.7765	5.45865	5.62746	5.36502	5.50822	5.51541	5.71365
ENSRNOG00000009862	93667	Olfm1	protein_coding	RGD Symbol	2	olfactomedin 1 [Source:RGD Symbol;Acc:620320]	-0.146518	-0.261666	-0.0313701	9.26565	-2.61151	0.0145742	0.536612	-3.11373	-1.10689	9.39999	9.20999	9.29301	9.37969	9.24349	9.06528	9.43005	9.47021	9.28332	9.2815	9.07986	9.3691	9.09343	9.23963	9.15121	9.0428	9.42273	9.36237	9.32716	9.29088	9.3024	9.15177	9.30141	9.18428
ENSRNOG00000009946	300438	Ldlr	protein_coding	RGD Symbol	1	low density lipoprotein receptor [Source:RGD Symbol;Acc:2998]	0.303495	0.0570362	0.549954	4.72705	2.52734	0.0176935	0.536612	-3.06978	1.23413	4.40801	4.49215	4.52039	4.38819	5.10011	4.63384	4.91986	4.94354	4.20426	4.60164	4.72716	3.93905	4.81918	4.82502	4.9046	4.95014	4.79339	4.94374	4.90151	4.79442	4.85605	4.9916	4.82525	4.96619
ENSRNOG00000009982	290029	Pnp	protein_coding	RGD Symbol	1	purine nucleoside phosphorylase [Source:RGD Symbol;Acc:1597189]	0.19425	0.0620995	0.326401	5.90805	3.01682	0.00553353	0.536612	-2.15668	1.14413	6.02095	5.72485	5.78709	5.72778	5.96711	5.93134	5.97468	5.94439	5.80196	5.60275	5.48843	5.83778	6.05105	6.05362	6.0384	6.14942	5.94776	5.86215	5.93466	6.04089	5.90029	6.04347	5.98619	5.97623
ENSRNOG00000009990	58821	Zranb2	protein_coding	RGD Symbol	1	zinc finger RANBP2-type containing 2 [Source:RGD Symbol;Acc:61854]	0.167272	0.0486189	0.285925	6.45839	2.89335	0.00747393	0.536612	-2.43289	1.12293	6.41374	6.31078	6.27142	6.4418	6.50697	6.56809	6.44274	6.41117	6.47009	6.28262	6.43771	6.44523	6.53477	6.63987	6.60588	6.74881	6.31688	6.35674	6.49683	6.5964	6.27975	6.41077	6.48188	6.53034
ENSRNOG00000009997	80897	Erap1	protein_coding	RGD Symbol	2	endoplasmic reticulum aminopeptidase 1 [Source:RGD Symbol;Acc:708542]	0.354803	0.143918	0.565688	3.74171	3.45302	0.00185283	0.536612	-1.42277	1.27881	3.6851	3.66484	3.44188	3.58743	3.73377	3.63171	3.65441	3.38564	3.58203	3.64758	3.66842	3.87506	3.49637	3.61227	3.76145	3.93863	3.9038	3.48912	3.84586	4.01658	3.94002	4.24937	3.87219	4.11757
ENSRNOG00000010125	365668	Mtrex	protein_coding	RGD Symbol	1	Mtr4 exosome RNA helicase [Source:RGD Symbol;Acc:1305984]	0.295284	0.0961513	0.494416	5.22143	3.04337	0.00518409	0.536612	-2.09049	1.22713	5.22867	5.11804	4.90442	4.93011	5.09733	5.03874	5.08231	4.97395	5.29567	5.21812	5.44167	5.35604	5.49308	5.63211	5.53023	5.5236	5.13748	5.36063	5.27582	5.35134	4.85605	5.08913	5.14554	5.23412
ENSRNOG00000010180	296466	Gid8	protein_coding	RGD Symbol	1	GID complex subunit 8 homolog [Source:RGD Symbol;Acc:735024]	-0.142055	-0.245255	-0.038855	5.697	-2.8251	0.00880737	0.536612	-2.53897	-1.10348	5.6564	5.88866	5.80621	5.74662	5.78563	5.84587	5.73578	5.71559	5.80196	5.68268	5.66358	5.74058	5.56384	5.64656	5.57226	5.44907	5.81087	5.6676	5.7073	5.49499	5.70518	5.66275	5.67544	5.70253
ENSRNOG00000010186	315970	Cdv3	protein_coding	RGD Symbol	2	CDV3 homolog [Source:RGD Symbol;Acc:1359113]	-0.164274	-0.265261	-0.0632857	5.84671	-3.33853	0.00247976	0.536612	-1.47513	-1.1206	5.83251	5.86262	5.96097	5.92267	5.95795	6.01365	5.9993	6.03531	5.82086	5.84921	5.96853	5.75843	5.76105	5.78546	5.72909	5.78093	5.73644	5.70657	5.67117	5.93074	5.86028	5.80592	5.7239	5.84754
ENSRNOG00000010209	362955	Nol12	protein_coding	RGD Symbol	1	nucleolar protein 12 [Source:RGD Symbol;Acc:1305327]	-0.228463	-0.433668	-0.0232586	3.7566	-2.285	0.0304389	0.536612	-3.45647	-1.17159	4.02614	3.83163	4.11075	3.82586	3.74802	3.89545	3.82571	3.56503	3.6016	3.89981	3.97401	3.71614	3.32919	3.77892	3.56137	3.29126	4.07466	3.82158	3.96408	3.69815	3.65051	3.80143	3.59185	3.57523
ENSRNOG00000010237	681287	Map7d1	protein_coding	RGD Symbol	1	MAP7 domain containing 1 [Source:RGD Symbol;Acc:1597986]	0.0860475	0.0107019	0.161393	8.31814	2.34389	0.02674	0.536612	-3.60463	1.06146	8.36556	8.31607	8.35706	8.23696	8.28416	8.29316	8.32773	8.30238	8.19483	8.22661	8.28542	8.21374	8.3492	8.2058	8.29729	8.46018	8.31329	8.38854	8.37617	8.41608	8.38792	8.31494	8.40569	8.3165
ENSRNOG00000010266	294706	Cd180	protein_coding	RGD Symbol	1	CD180 molecule [Source:RGD Symbol;Acc:1308170]	0.729677	0.231247	1.22811	0.60303	3.00458	0.00570197	0.536612	-3.15906	1.65827	0.348528	0.603261	0.191501	-0.319465	0.751556	0.51197	-0.0377844	0.775319	0.245257	-0.216876	0.169786	1.06771	1.47428	0.862631	1.6869	1.09788	0.526983	0.850337	1.11429	0.434417	0.077233	0.935329	0.60341	0.71826
ENSRNOG00000010286	25403	Cast	protein_coding	RGD Symbol	5	calpastatin [Source:RGD Symbol;Acc:2278]	0.262331	0.081112	0.44355	4.23929	2.971	0.00618976	0.536612	-2.25801	1.19941	4.11536	4.11069	4.21744	3.96754	4.42564	4.46258	4.29744	3.97227	4.05616	4.07013	4.01718	4.23763	4.01401	4.13565	4.23994	4.30413	4.33223	4.35952	4.47237	4.37229	4.22895	4.43242	4.30385	4.59741
ENSRNOG00000010365	24949	Syn1	protein_coding	RGD Symbol	1	synapsin I [Source:RGD Symbol;Acc:3797]	-0.100863	-0.191375	-0.0103511	8.06887	-2.28709	0.0303001	0.536612	-3.69929	-1.07241	8.01676	8.06897	8.1822	8.08197	8.0786	8.03332	8.11778	8.17292	8.16309	8.11229	7.94697	8.16808	8.08152	8.04332	7.96837	7.88418	8.09265	8.11564	8.12485	8.15838	8.10443	7.94371	8.05427	7.93861
ENSRNOG00000010386	500987	H2afx	protein_coding	RGD Symbol	1	H2A histone family, member X [Source:RGD Symbol;Acc:1566119]	-0.15807	-0.286947	-0.0291933	6.64329	-2.51728	0.0181052	0.536612	-3.19147	-1.11579	6.81164	6.73494	6.79811	6.73864	6.74313	6.7129	6.61831	6.5678	6.68132	6.76587	6.71832	6.66266	6.44901	6.50592	6.49893	6.27109	6.8382	6.82359	6.78756	6.64975	6.52338	6.54253	6.4598	6.53557
ENSRNOG00000010453	362303	Klhl7	protein_coding	RGD Symbol	1	kelch-like family member 7 [Source:RGD Symbol;Acc:1305564]	0.234326	0.0362412	0.43241	6.97476	2.42788	0.0221718	0.536612	-3.38397	1.17636	6.93502	6.72918	6.7446	6.90307	6.82438	6.68344	6.93227	6.76231	7.16412	6.85342	6.91452	7.1629	7.37968	7.43606	7.34439	7.32228	6.72726	6.79017	6.85676	7.22278	6.85986	6.86176	7.03857	6.94551
ENSRNOG00000010480	500947	Vstm5	protein_coding	RGD Symbol	1	V-set and transmembrane domain containing 5 [Source:RGD Symbol;Acc:1563328]	-0.23896	-0.444152	-0.0337679	3.54665	-2.39013	0.0241283	0.536612	-3.29339	-1.18014	3.85016	3.49441	3.82602	3.74569	3.26401	3.6402	3.62096	3.73248	3.63994	3.69835	3.43373	3.57827	3.20589	3.35511	3.18167	3.43861	3.65711	3.25107	3.51988	3.46348	3.81303	3.59276	3.59957	3.51718
ENSRNOG00000010540	287656	Mrpl45	protein_coding	RGD Symbol	1	mitochondrial ribosomal protein L45 [Source:RGD Symbol;Acc:1304913]	-0.16387	-0.307959	-0.01978	5.38768	-2.33412	0.0273241	0.536612	-3.45143	-1.12029	5.65937	5.5832	5.54223	5.65383	5.35176	5.42255	5.36846	5.31744	5.2249	5.37461	5.31398	5.40671	5.27014	5.24684	5.20093	5.20194	5.50005	5.40223	5.50661	5.41648	5.38631	5.39357	5.32611	5.23412
ENSRNOG00000010566	290722	Cep44	protein_coding	RGD Symbol	1	centrosomal protein 44 [Source:RGD Symbol;Acc:1308517]	0.276835	0.0419735	0.511697	3.04209	2.41917	0.0226098	0.536612	-3.28695	1.21153	2.92858	3.10181	2.63818	2.55785	2.96787	2.92005	2.72303	2.98228	3.05261	3.13608	3.4428	3.295	3.15124	3.04196	3.26212	3.29126	3.17437	3.00044	2.75556	2.84736	3.22632	3.26771	3.25339	2.99229
ENSRNOG00000010625	444985	Dnmt3b	protein_coding	RGD Symbol	2	DNA methyltransferase 3 beta [Source:RGD Symbol;Acc:1303274]	0.411474	0.0525007	0.770447	1.73531	2.35254	0.0262326	0.536612	-3.5451	1.33004	1.57931	1.10773	1.68025	1.17934	1.87355	1.63596	0.935249	1.85009	1.31801	1.76736	1.89358	2.03294	1.92884	2.13272	1.53328	2.22243	1.9457	2.34836	1.81639	1.87852	1.69289	1.52901	1.89431	1.87173
ENSRNOG00000010716	500200	Atoh8	protein_coding	RGD Symbol	1	atonal bHLH transcription factor 8 [Source:RGD Symbol;Acc:1561512]	-0.38345	-0.66435	-0.102551	1.72592	-2.80166	0.00931509	0.536612	-3.0112	-1.30446	1.65268	1.83521	2.00549	1.84347	1.67904	1.99475	1.83668	2.06622	2.07378	1.88892	1.7836	1.62959	1.28418	2.01038	0.988281	1.23323	1.9235	1.98323	1.67756	1.87852	1.59877	1.45775	1.61868	1.47859
ENSRNOG00000010852	362335	Nup205	protein_coding	RGD Symbol	1	nucleoporin 205 [Source:RGD Symbol;Acc:1309413]	0.215806	0.0221146	0.409497	5.68994	2.28671	0.0303255	0.536612	-3.55382	1.16135	5.5468	5.55746	5.51692	5.48453	5.61538	5.54285	5.48694	5.40932	5.90789	5.8417	6.00574	5.85613	6.01018	5.98218	6.03982	6.02123	5.33959	5.55175	5.54904	5.67082	5.59776	5.66868	5.64408	5.71181
ENSRNOG00000010873	298557	Pithd1	protein_coding	RGD Symbol	1	PITH domain containing 1 [Source:RGD Symbol;Acc:1308048]	-0.151876	-0.276667	-0.0270844	5.59004	-2.49782	0.0189268	0.536612	-3.16555	-1.11101	5.70464	5.68578	5.63712	5.65183	5.71122	5.5764	5.66778	5.70756	5.45202	5.66151	5.53796	5.60908	5.2829	5.48827	5.40738	5.41626	5.88453	5.63858	5.71265	5.52287	5.66123	5.58756	5.42928	5.52667
ENSRNOG00000010886	312331	Nfe2l3	protein_coding	RGD Symbol	1	nuclear factor, erythroid 2-like 3 [Source:RGD Symbol;Acc:1307730]	0.334449	0.0909211	0.577976	3.32321	2.81863	0.0089448	0.536612	-2.62534	1.2609	3.06025	3.31142	2.68852	3.13997	3.46715	3.22092	3.38225	3.13362	3.28814	3.18438	3.1533	3.44358	3.46982	3.64553	3.66117	3.44791	3.55252	3.53708	3.69566	3.46348	3.16196	3.03049	3.2337	3.38432
ENSRNOG00000011026	314329	Irf2bpl	protein_coding	RGD Symbol	1	interferon regulatory factor 2 binding protein-like [Source:RGD Symbol;Acc:1310994]	-0.138301	-0.251404	-0.0251983	7.59451	-2.50963	0.0184244	0.536612	-3.2549	-1.10061	7.71592	7.66609	7.77331	7.71276	7.69729	7.72965	7.60741	7.61707	7.45101	7.5539	7.61047	7.54035	7.495	7.49712	7.46879	7.25759	7.73265	7.59464	7.66911	7.64727	7.58579	7.56363	7.57996	7.50149
ENSRNOG00000011194	81815	Tpp2	protein_coding	RGD Symbol	3	tripeptidyl peptidase 2 [Source:RGD Symbol;Acc:621584]	0.210514	0.0574525	0.363575	5.77844	2.82275	0.00885712	0.536612	-2.54706	1.1571	5.67119	5.61267	5.43329	5.71252	5.77	5.86772	5.80259	5.46509	5.74812	5.78018	5.85246	5.90981	5.91825	6.04741	5.90225	5.97691	5.64274	5.82882	5.77186	6.00463	5.68241	5.66671	5.76564	5.84922
ENSRNOG00000011211	286937	Pex5l	protein_coding	RGD Symbol	1	peroxisomal biogenesis factor 5-like [Source:RGD Symbol;Acc:708407]	0.293069	0.0575183	0.52862	2.72155	2.55354	0.016662	0.536612	-3.10554	1.22524	2.21763	2.70838	2.62101	2.55785	2.57898	2.3246	2.76957	2.51535	3.05261	2.55418	2.77644	2.87833	2.81391	2.91131	3.0519	3.10378	2.33013	2.17732	2.78291	2.88467	2.87123	2.95487	2.93756	2.94275
ENSRNOG00000011261	310314	Ttc14	protein_coding	RGD Symbol	1	tetratricopeptide repeat domain 14 [Source:RGD Symbol;Acc:1310045]	0.312301	0.0787154	0.545887	3.62281	2.744	0.0106834	0.536612	-2.71514	1.24169	3.42382	3.41062	3.17394	3.35173	3.57499	3.73832	3.4505	3.44473	3.93031	3.85575	4.01109	3.83526	3.85894	3.7864	3.86812	4.10083	3.33434	3.4479	3.70284	3.71896	3.32761	3.40664	3.65985	3.534
ENSRNOG00000011300	307582	AABR07031193.1	protein_coding	Clone-based (Ensembl) gene	4	laminin subunit alpha 3 [Source:NCBI gene;Acc:307582]	0.192303	0.0210585	0.363548	3.44901	2.30476	0.0291488	0.536612	-3.4282	1.14259	3.53148	3.26975	3.10149	3.40015	3.46715	3.51659	3.44095	3.53814	3.59185	3.57698	3.46078	3.2753	3.23772	3.16175	3.63119	3.82178	3.53798	3.4479	3.51988	3.41329	3.41306	3.42543	3.50415	3.49157
ENSRNOG00000011492	NA	LOC108348302	protein_coding	RGD Symbol	1	zinc finger protein 709-like [Source:RGD Symbol;Acc:11429468]	0.222484	0.0242125	0.420755	3.5375	2.30301	0.0292612	0.536612	-3.43007	1.16674	3.49869	3.59906	3.34059	3.20682	3.31275	3.52578	3.60393	3.21508	3.66805	3.6647	3.89688	3.49557	3.65406	3.83045	3.6236	3.74834	3.10703	3.67208	3.38359	3.64115	3.46733	3.50712	3.63002	3.60738
ENSRNOG00000011527	103690404	Bag5	protein_coding	RGD Symbol	1	BCL2-associated athanogene 5 [Source:RGD Symbol;Acc:1310847]	-0.136403	-0.240794	-0.0320113	5.62601	-2.68173	0.012372	0.536612	-2.81935	-1.09916	5.69888	5.64358	5.76771	5.71252	5.64804	5.58741	5.68812	5.77628	5.60281	5.73225	5.62424	5.51564	5.45071	5.55543	5.54237	5.42806	5.73006	5.57491	5.61901	5.47065	5.69763	5.64883	5.62531	5.68381
ENSRNOG00000011543	315549	Fam118b	protein_coding	RGD Symbol	2	family with sequence similarity 118, member B [Source:RGD Symbol;Acc:1307173]	0.236551	0.0293308	0.443771	3.73698	2.34288	0.0268	0.536612	-3.36603	1.17817	3.58244	3.64052	3.45162	3.54499	3.50958	3.51659	3.47879	3.51994	3.86706	3.98408	4.07084	3.78043	3.9578	3.98137	3.82242	4.08302	3.86938	3.88473	3.51988	3.75299	3.44947	3.79421	3.71771	3.90768
ENSRNOG00000011553	361925	Actl6a	protein_coding	RGD Symbol	1	actin-like 6A [Source:RGD Symbol;Acc:1307747]	-0.142534	-0.265435	-0.0196326	4.21136	-2.38023	0.0246671	0.536612	-3.30898	-1.10384	4.27878	4.20766	4.14119	4.30926	4.36684	4.25171	4.27072	4.26785	4.08424	4.45678	4.32261	4.143	4.21391	4.25898	4.08821	4.09492	4.08969	4.24867	3.99949	4.07693	4.2237	4.36098	4.13893	4.17769
ENSRNOG00000011557	116547	S100a8	protein_coding	RGD Symbol	1	S100 calcium binding protein A8 [Source:RGD Symbol;Acc:620265]	-0.883276	-1.6759	-0.0906492	0.210267	-2.2871	0.0302996	0.536612	-3.84361	-1.84456	0.406244	0.668849	0.852014	0.711562	0.633719	2.14543	1.13807	0.646994	-0.364797	-0.34812	0.169786	0.219712	-0.34201	-2.00244	-0.694528	-0.309295	1.21605	-0.338697	-0.428237	-0.347991	-0.0189824	0.826395	0.979558	-0.372888
ENSRNOG00000011758	295672	Fkbp7	protein_coding	RGD Symbol	1	FKBP prolyl isomerase 7 [Source:RGD Symbol;Acc:1305293]	0.284157	0.059324	0.508989	2.28044	2.59392	0.0151807	0.536612	-3.15559	1.2177	2.4133	2.35691	2.15617	1.84347	2.2788	2.34551	2.30536	1.69646	2.25764	2.41943	2.38278	1.96079	2.51813	2.55653	2.21742	2.48003	2.13144	2.34836	2.32433	2.40903	2.24198	2.62158	2.30621	2.15883
ENSRNOG00000011771	29463	LOC103693189	protein_coding	RGD Symbol	1	protein tyrosine phosphatase type IVA 1 [Source:RGD Symbol;Acc:9374124]	-0.641776	-1.15406	-0.129492	0.737197	-2.57116	0.0159996	0.536612	-3.51182	-1.56025	1.0376	1.28552	1.07019	1.46075	1.41898	1.20385	0.416781	1.56058	1.26992	0.751416	1.14776	0.447981	0.178822	0.399659	0.266997	-0.584929	1.1021	1.12597	0.720626	0.841043	0.167431	-0.598103	0.406373	0.595404
ENSRNOG00000011771	100365697	LOC103693189	protein_coding	RGD Symbol	1	protein tyrosine phosphatase type IVA 1 [Source:RGD Symbol;Acc:9374124]	-0.641776	-1.15406	-0.129492	0.737197	-2.57116	0.0159996	0.536612	-3.51182	-1.56025	1.0376	1.28552	1.07019	1.46075	1.41898	1.20385	0.416781	1.56058	1.26992	0.751416	1.14776	0.447981	0.178822	0.399659	0.266997	-0.584929	1.1021	1.12597	0.720626	0.841043	0.167431	-0.598103	0.406373	0.595404
ENSRNOG00000011922	363160	Stt3b	protein_coding	RGD Symbol	2	STT3B, catalytic subunit of the oligosaccharyltransferase complex [Source:RGD Symbol;Acc:1311563]	0.123933	0.0136766	0.23419	6.5483	2.30696	0.0290085	0.536612	-3.58456	1.0897	6.41988	6.32611	6.47988	6.49292	6.57548	6.4916	6.57092	6.55891	6.55783	6.51989	6.39393	6.65886	6.71138	6.59269	6.77992	6.73177	6.28568	6.54346	6.52038	6.64614	6.49645	6.55538	6.57483	6.67483
ENSRNOG00000011932	100361269	Snrpa1	protein_coding	RGD Symbol	2	small nuclear ribonucleoprotein polypeptide A' [Source:RGD Symbol;Acc:2320494]	-0.161485	-0.287747	-0.0352225	5.30244	-2.62491	0.0141276	0.536612	-2.91233	-1.11844	5.45577	5.46817	5.33665	5.42727	5.38405	5.50153	5.42043	5.41917	5.01481	5.23541	5.36499	5.14435	5.21791	5.27899	5.11689	5.31308	5.39508	5.31322	5.24665	5.11537	5.31902	5.26119	5.18709	5.32151
ENSRNOG00000011937	294708	Sgtb	protein_coding	RGD Symbol	1	small glutamine rich tetratricopeptide repeat containing beta [Source:RGD Symbol;Acc:727976]	0.22811	0.0669337	0.389287	5.80056	2.90469	0.00727179	0.536612	-2.38317	1.1713	5.58635	5.60431	5.68542	5.53527	5.69292	5.72342	5.79885	5.68935	5.87008	5.82085	5.64208	5.92885	6.0966	6.13052	6.12026	5.98971	5.71882	5.6676	5.6675	5.98041	5.82953	5.70375	5.98619	5.7447
ENSRNOG00000011962	316687	Gin1	protein_coding	RGD Symbol	4	gypsy retrotransposon integrase 1 [Source:RGD Symbol;Acc:1307449]	-0.324131	-0.578725	-0.0695371	2.8585	-2.61294	0.014526	0.536612	-3.00561	-1.25191	2.73944	3.14854	3.11382	3.24973	3.0275	3.28726	3.02111	3.15737	3.03833	3.23111	2.74744	2.45675	2.42905	2.26702	2.49217	2.53347	2.78879	2.73855	2.96109	2.71551	2.85775	2.96775	2.75618	2.87834
ENSRNOG00000012017	100362554	Otulin	protein_coding	RGD Symbol	1	OTU deubiquitinase with linear linkage specificity [Source:RGD Symbol;Acc:2324500]	-0.195694	-0.353065	-0.0383232	4.13151	-2.55218	0.0167143	0.536612	-3.01709	-1.14528	4.23963	4.26711	4.36916	4.19863	4.16924	4.29535	4.16443	4.13661	4.06323	4.16946	4.43145	4.16991	4.01401	3.76385	3.84218	3.82892	4.23195	4.05362	3.99364	4.06072	4.1756	4.14549	4.05164	4.3203
ENSRNOG00000012060	25202	Gucy1b1	protein_coding	RGD Symbol	1	guanylate cyclase 1 soluble subunit beta 1 [Source:RGD Symbol;Acc:2769]	0.233645	0.0579804	0.409309	6.82953	2.72979	0.0110485	0.536612	-2.78352	1.1758	6.69708	6.69122	6.79333	6.67808	6.74757	6.85182	6.8142	6.5678	6.66398	6.78459	6.82886	6.68522	7.26853	7.26133	7.15591	7.12606	6.68335	6.37225	6.95847	6.90789	6.91216	6.78651	6.92726	6.74515
ENSRNOG00000012083	303692	St6galnac2	protein_coding	RGD Symbol	1	ST6 N-acetylgalactosaminide alpha-2,6-sialyltransferase 2 [Source:RGD Symbol;Acc:1560747]	-0.573738	-0.946855	-0.20062	0.76829	-3.15591	0.00392354	0.536612	-2.95166	-1.48838	1.0376	1.10773	0.663569	1.3468	0.505395	0.841277	1.18461	0.83544	1.1152	1.1903	0.958281	0.582282	0.862349	0.144402	0.0117403	0.781853	1.45143	0.745367	0.720626	0.293555	0.549301	0.645823	0.334223	0.529815
ENSRNOG00000012111	291526	Poli	protein_coding	RGD Symbol	1	DNA polymerase iota [Source:RGD Symbol;Acc:1305212]	0.274724	0.0584995	0.490948	2.68824	2.60765	0.0147055	0.536612	-3.04165	1.20976	2.67046	2.73924	2.37686	2.71922	2.62602	2.67778	2.62518	2.31876	2.80513	2.9249	2.91329	2.50828	2.60203	2.92492	3.04054	3.09196	2.36348	2.40115	2.93694	2.7697	2.68528	2.46685	2.53264	2.79704
ENSRNOG00000012146	688673	Pomt2	protein_coding	RGD Symbol	1	protein-O-mannosyltransferase 2 [Source:RGD Symbol;Acc:1586427]	0.172671	0.0453976	0.299944	4.97564	2.78445	0.00970519	0.536612	-2.59872	1.12714	4.905	5.0489	4.94983	4.81697	4.90409	4.80588	4.88152	4.98394	4.96282	4.93375	4.95986	4.96541	5.20991	5.13711	5.14898	5.20469	4.85918	4.79059	4.95959	5.06208	5.00415	4.81753	5.09458	5.00894
ENSRNOG00000012153	81758	Rbl2	protein_coding	RGD Symbol	1	RB transcriptional corepressor like 2 [Source:RGD Symbol;Acc:3541]	0.180271	0.0217479	0.338793	5.46497	2.33395	0.0273345	0.536612	-3.45656	1.1331	5.27588	5.39979	5.36013	5.28497	5.24026	5.34161	5.40332	5.27737	5.58326	5.65937	5.63021	5.60908	5.71091	5.65883	5.74142	5.68383	5.21719	5.32692	5.36674	5.48287	5.32638	5.50159	5.52354	5.55373
ENSRNOG00000012168	306750	Fbxl21	protein_coding	RGD Symbol	2	F-box and leucine-rich repeat protein 21 [Source:RGD Symbol;Acc:1305555]	0.273939	0.0297673	0.51811	2.33205	2.30259	0.0292885	0.536612	-3.5122	1.2091	2.21763	2.11951	2.08279	2.1904	2.48001	2.55748	2.26261	2.04091	2.4207	2.33638	2.3053	2.10166	2.07694	2.24549	2.52515	2.08601	2.60576	2.33033	2.5639	2.28428	2.81652	2.252	2.5802	2.48725
ENSRNOG00000012192	685834	Znf740	protein_coding	RGD Symbol	1	zinc finger protein 740 [Source:RGD Symbol;Acc:1589052]	0.179443	0.0286551	0.330231	3.58417	2.4424	0.0214585	0.536612	-3.21416	1.13245	3.57617	3.72774	3.43206	3.36154	3.76212	3.60595	3.25718	3.45435	3.55218	3.73124	3.72902	3.50406	3.52245	3.66188	3.5693	3.70242	3.5233	3.67208	3.72416	3.34354	3.71923	3.68145	3.60724	3.59941
ENSRNOG00000012302	497757	Gucy1a1	protein_coding	RGD Symbol	1	guanylate cyclase 1 soluble subunit alpha 1 [Source:RGD Symbol;Acc:68436]	0.178787	0.0201777	0.337396	7.52328	2.31347	0.0285961	0.536612	-3.62343	1.13193	7.40204	7.56043	7.51023	7.40816	7.61853	7.76984	7.43103	7.17383	7.42859	7.60524	7.83856	7.19928	7.81676	7.64528	7.68074	7.5921	7.37401	7.11449	7.60303	7.57825	7.50809	7.64707	7.58239	7.47069
ENSRNOG00000012333	306617	Kbtbd11	protein_coding	RGD Symbol	1	kelch repeat and BTB domain containing 11 [Source:RGD Symbol;Acc:1563576]	0.244872	0.0560296	0.433715	4.54004	2.66132	0.0129779	0.536612	-2.82405	1.18499	4.20752	4.58426	4.57046	4.48115	4.4864	4.54624	4.54048	4.61947	4.29717	4.40677	4.37094	4.04753	4.63627	4.71573	4.89202	4.73129	4.21833	4.38158	4.50147	4.67171	4.932	4.59484	4.82196	4.70532
ENSRNOG00000012358	286936	Pcyt1b	protein_coding	RGD Symbol	2	phosphate cytidylyltransferase 1, choline, beta [Source:RGD Symbol;Acc:708434]	-0.137076	-0.250646	-0.0235063	5.58928	-2.47717	0.0198361	0.536612	-3.20724	-1.09967	5.53229	5.67983	5.69776	5.75223	5.68923	5.68292	5.71611	5.72951	5.53575	5.61601	5.74653	5.42917	5.56801	5.54004	5.42932	5.37049	5.3521	5.45935	5.54306	5.63112	5.59573	5.54306	5.64966	5.65334
ENSRNOG00000012455	298648	Tardbp	protein_coding	RGD Symbol	1	TAR DNA binding protein [Source:RGD Symbol;Acc:1310906]	0.221904	0.0710882	0.37272	6.65868	3.01978	0.00549345	0.536612	-2.17611	1.16627	6.5671	6.54277	6.49056	6.61179	6.70072	6.67313	6.64352	6.57222	6.61067	6.45616	6.60669	6.52974	6.91045	6.9834	6.98495	6.97087	6.35781	6.69208	6.53755	6.83351	6.48443	6.55858	6.76178	6.72789
ENSRNOG00000012499	685072	Rarg	protein_coding	RGD Symbol	2	retinoic acid receptor, gamma [Source:RGD Symbol;Acc:1583230]	0.350191	0.082815	0.617568	2.78655	2.68806	0.0121895	0.536612	-2.90355	1.27473	2.61034	2.16568	2.79955	2.54068	2.62602	2.804	2.72303	2.49685	2.736	2.67742	2.49171	2.72705	3.19512	3.24005	3.10739	3.1615	2.4897	3.28891	2.97301	2.68763	2.43592	2.80502	2.98546	3.10918
ENSRNOG00000012561	306618	Arhgef10	protein_coding	RGD Symbol	1	Rho guanine nucleotide exchange factor 10 [Source:RGD Symbol;Acc:1565043]	0.22222	0.0455883	0.398851	3.78733	2.58209	0.0156012	0.536612	-2.97452	1.16653	3.83448	3.80999	3.99553	3.58743	3.55081	3.57086	3.58671	3.60875	3.70469	3.90702	3.58072	3.53751	3.77467	3.74863	3.78206	4.08302	3.81616	3.92734	3.89055	4.01097	4.05081	3.91884	3.90369	3.71458
ENSRNOG00000012576	286900	Selenos	protein_coding	RGD Symbol	2	selenoprotein S [Source:RGD Symbol;Acc:628897]	-0.160615	-0.275072	-0.0461572	5.04206	-2.88004	0.00771805	0.536612	-2.41449	-1.11776	5.16113	5.01777	5.13061	5.19177	5.10565	5.12894	5.2031	5.05836	4.98905	5.07814	5.12961	4.99882	4.73991	4.88543	4.99859	4.88653	5.23307	5.08757	4.99511	4.88927	4.98257	5.04119	5.04741	5.02985
ENSRNOG00000012604	363029	Swsap1	protein_coding	RGD Symbol	3	SWIM-type zinc finger 7 associated protein 1 [Source:RGD Symbol;Acc:1308026]	-0.144351	-0.268468	-0.0202352	4.97446	-2.38699	0.0242983	0.536612	-3.33096	-1.10523	5.09247	5.09437	5.14269	5.14991	4.98752	5.0547	4.92329	5.03931	4.89309	5.13147	4.88528	4.94685	4.82268	4.87495	4.7068	4.78736	5.13023	4.9378	5.02405	4.98113	4.92878	4.95001	4.91146	4.99077
ENSRNOG00000012702	29508	Nfya	protein_coding	RGD Symbol	2	nuclear transcription factor Y subunit alpha [Source:RGD Symbol;Acc:70976]	0.349173	0.0827305	0.615616	4.96914	2.68964	0.0121444	0.536612	-2.77763	1.27383	4.78503	4.79722	4.94294	4.78085	4.96635	4.83575	4.65648	4.69037	4.84055	4.75741	5.00651	4.61986	5.56384	5.70097	5.45949	5.6049	4.70506	5.00187	4.71531	4.92254	4.75057	5.05333	5.07534	5.02688
ENSRNOG00000012724	298384	Czib	protein_coding	RGD Symbol	1	CXXC motif containing zinc binding protein [Source:RGD Symbol;Acc:1559786]	-0.201228	-0.34518	-0.0572758	5.21597	-2.86898	0.00792657	0.536612	-2.43799	-1.14968	5.34945	5.27107	5.42589	5.29524	5.15193	5.33378	5.21716	5.14108	5.22805	5.42573	5.30654	5.33479	4.89764	5.00879	5.03052	5.02045	5.50005	5.33373	5.35995	5.06479	5.18508	5.21331	5.06424	5.0239
ENSRNOG00000012853	291824	Tk2	protein_coding	RGD Symbol	1	thymidine kinase 2, mitochondrial [Source:RGD Symbol;Acc:1309279]	-0.22022	-0.385329	-0.0551114	5.17559	-2.73744	0.0108507	0.536612	-2.69155	-1.16491	5.29892	5.43792	5.29665	5.36764	5.2097	5.20528	4.98047	5.08955	5.15049	5.3457	5.45519	5.25659	4.94017	5.04352	4.90147	4.84134	5.37682	5.25466	5.23432	4.89842	5.33371	5.15538	5.00737	5.13284
ENSRNOG00000012928	291947	Prmt9	protein_coding	RGD Symbol	1	protein arginine methyltransferase 9 [Source:RGD Symbol;Acc:1306157]	0.16153	0.0292164	0.293843	4.52708	2.50557	0.0185957	0.536612	-3.10292	1.11847	4.25542	4.61371	4.38959	4.49905	4.52828	4.51428	4.51794	4.40312	4.36169	4.44196	4.51985	4.45894	4.66776	4.60595	4.73526	4.84486	4.32801	4.52326	4.58153	4.49398	4.63281	4.56971	4.59379	4.56912
ENSRNOG00000012937	291999	Wwp2	protein_coding	RGD Symbol	1	WW domain containing E3 ubiquitin protein ligase 2 [Source:RGD Symbol;Acc:1310091]	-0.1403	-0.264785	-0.0158145	4.87469	-2.31311	0.0286191	0.536612	-3.45346	-1.10213	4.83317	4.97951	4.93253	5.05027	4.88487	4.73238	4.83121	4.90548	5.05793	4.91956	5.11833	4.90581	4.71751	4.63522	4.79732	4.73129	5.06329	4.81996	4.88267	4.85834	4.90603	4.8665	4.82854	4.73473
ENSRNOG00000012966	25287	Acadl	protein_coding	RGD Symbol	1	acyl-CoA dehydrogenase, long chain [Source:RGD Symbol;Acc:2011]	0.143053	0.0166323	0.269473	4.79813	2.3224	0.0280399	0.536612	-3.43205	1.10424	4.90999	4.62614	4.72715	4.7513	4.70666	4.8541	4.76	4.50382	4.95143	4.63243	4.76383	4.75754	4.82268	4.87846	4.8825	4.80558	5.00635	4.74707	4.89526	4.83629	4.72109	4.88359	4.77504	4.95686
ENSRNOG00000013090	291005	Gadd45g	protein_coding	RGD Symbol	1	growth arrest and DNA-damage-inducible, gamma [Source:RGD Symbol;Acc:1311796]	-0.310003	-0.565015	-0.0549901	3.70807	-2.49495	0.0190511	0.536612	-3.12267	-1.23971	4.04443	3.93522	3.80336	3.84697	3.76913	4.28456	4.04968	3.87537	3.55218	3.7792	3.79428	3.39877	3.35843	3.39478	3.39293	3.04366	3.85185	3.57587	3.48699	3.85678	3.96539	3.72762	3.61488	3.59139
ENSRNOG00000013101	64865	Pcdh8	protein_coding	RGD Symbol	1	protocadherin 8 [Source:RGD Symbol;Acc:69350]	-0.194847	-0.332832	-0.0568617	7.09778	-2.89813	0.0073881	0.536612	-2.44952	-1.1446	7.07283	7.26744	7.31845	7.28529	7.09071	7.18403	7.2126	7.3361	6.92789	7.00734	7.03641	7.00444	7.10201	6.90058	6.95954	6.91408	6.99808	7.13412	7.05838	7.13969	7.25714	6.98646	7.24573	6.90728
ENSRNOG00000013136	316064	Oxsr1	protein_coding	RGD Symbol	1	oxidative stress responsive kinase 1 [Source:RGD Symbol;Acc:1310466]	0.123134	0.0169634	0.229304	6.51788	2.3803	0.0246635	0.536612	-3.44644	1.0891	6.52864	6.35005	6.40033	6.52929	6.4848	6.42194	6.45822	6.53191	6.58511	6.38304	6.43771	6.52662	6.58924	6.67453	6.70185	6.6625	6.38446	6.58017	6.51121	6.7254	6.37866	6.53064	6.49539	6.55734
ENSRNOG00000013140	65034	Pdzd2	protein_coding	RGD Symbol	1	PDZ domain containing 2 [Source:RGD Symbol;Acc:619958]	0.230379	0.0318466	0.428912	5.38581	2.3816	0.024592	0.536612	-3.36429	1.17314	4.905	5.13265	5.21315	5.1068	5.32587	5.57861	5.3379	5.29888	5.53066	5.58712	5.63813	5.2287	5.52352	5.41541	5.6658	5.63983	4.99575	5.62755	5.41124	5.29702	5.47287	5.41724	5.38309	5.52667
ENSRNOG00000013176	293173	Far1	protein_coding	RGD Symbol	4	fatty acyl CoA reductase 1 [Source:RGD Symbol;Acc:1306647]	0.178613	0.0400366	0.31719	4.43056	2.64534	0.0134714	0.536612	-2.85207	1.1318	4.3393	4.27239	4.38959	4.3294	4.47359	4.44815	4.36468	4.19514	4.48267	4.41691	4.60719	4.5313	4.55859	4.55434	4.52311	4.7389	4.05948	4.32351	4.42974	4.54537	4.29546	4.40427	4.52253	4.52772
ENSRNOG00000013177	116667	Map3k1	protein_coding	RGD Symbol	1	mitogen-activated protein kinase kinase kinase 1 [Source:RGD Symbol;Acc:620966]	-0.381464	-0.714027	-0.0489006	1.13943	-2.35416	0.0261386	0.536612	-3.61505	-1.30266	1.27298	0.958356	1.38705	1.66477	1.26895	1.49335	1.61672	1.44955	1.4958	0.544965	0.617244	0.923319	1.20052	1.63315	1.36132	0.948503	0.693633	0.850337	0.978938	0.985433	0.904396	1.03661	0.979558	1.08083
ENSRNOG00000013228	64458	Scrg1	protein_coding	RGD Symbol	1	stimulator of chondrogenesis 1 [Source:RGD Symbol;Acc:68377]	0.375637	0.0935143	0.657759	3.27235	2.73267	0.0109736	0.536612	-2.77596	1.29741	2.52172	2.84233	2.70491	2.74943	3.3223	3.39147	3.34175	3.29219	3.28814	2.9249	3.62922	3.12935	3.66191	3.62066	3.26212	3.54652	3.43191	3.43951	3.40135	3.48793	3.31779	3.50712	3.56846	3.1534
ENSRNOG00000013237	NA	AABR07027925.1	protein_coding	Clone-based (Ensembl) gene	2		0.325448	0.0665121	0.584384	1.49221	2.57957	0.0156925	0.536612	-3.29575	1.25305	1.6996	1.24309	1.50409	1.59992	1.41898	1.49335	1.31585	1.32925	1.53702	0.751416	1.19148	1.43028	1.50947	1.33995	2.13436	1.67494	1.38801	1.55661	1.78967	1.69465	1.23156	1.6297	1.70703	1.64271
ENSRNOG00000013288	361070	Xpo7	protein_coding	RGD Symbol	2	exportin 7 [Source:RGD Symbol;Acc:1310928]	0.110893	0.0162427	0.205543	6.48301	2.40458	0.0233614	0.536612	-3.39577	1.0799	6.41725	6.50061	6.353	6.37796	6.50487	6.47509	6.36404	6.41487	6.56283	6.62205	6.6631	6.52558	6.51001	6.56579	6.5489	6.50198	6.26266	6.50579	6.38638	6.57753	6.48114	6.42017	6.49228	6.55836
ENSRNOG00000013326	305968	Hmbox1	protein_coding	RGD Symbol	1	homeobox containing 1 [Source:RGD Symbol;Acc:1306787]	-0.32695	-0.542069	-0.111831	4.31394	-3.11932	0.00429715	0.536612	-1.97321	-1.25436	4.07144	4.46471	4.52039	4.40727	4.45634	4.49101	4.41434	4.72257	4.51913	4.35496	4.47191	4.27778	4.26629	4.2536	4.20475	4.36436	3.88669	4.28657	4.30794	4.46553	4.21315	4.46912	3.87219	3.77244
ENSRNOG00000013339	83635	Gmeb2	protein_coding	RGD Symbol	2	glucocorticoid modulatory element binding protein 2 [Source:RGD Symbol;Acc:620481]	-0.223705	-0.395224	-0.0521858	4.47842	-2.67683	0.0125152	0.536612	-2.79506	-1.16773	4.67487	4.58426	4.61017	4.59368	4.65845	4.56864	4.527	4.63647	4.3957	4.48597	4.55793	4.46329	4.14286	4.21535	4.13169	4.00319	4.65879	4.55854	4.35881	4.46142	4.53878	4.65182	4.50209	4.50229
ENSRNOG00000013340	363294	Twsg1	protein_coding	RGD Symbol	1	twisted gastrulation BMP signaling modulator 1 [Source:RGD Symbol;Acc:1311215]	0.120761	0.0272258	0.214297	6.11278	2.64977	0.0133327	0.536612	-2.90459	1.08731	6.03474	6.06345	6.04707	5.97954	6.1526	6.10232	5.96638	6.07482	6.18737	6.17619	6.10339	6.17855	6.21857	6.26234	6.24056	6.14942	6.01491	6.08152	6.05172	6.12644	6.06188	6.09722	6.10614	6.22961
ENSRNOG00000013360	300445	Prkcsh	protein_coding	RGD Symbol	1	protein kinase C substrate 80K-H [Source:RGD Symbol;Acc:1309628]	-0.189984	-0.325855	-0.0541127	7.76307	-2.86977	0.00791155	0.536612	-2.52967	-1.14075	7.91668	7.85977	7.8637	7.83359	7.79101	7.89789	7.83919	7.8621	7.7615	7.85459	7.90696	7.73451	7.52809	7.48339	7.31817	7.47292	7.97111	7.86235	7.84971	7.74011	7.7558	7.74806	7.73335	7.72903
ENSRNOG00000013419	300723	Hykk	protein_coding	RGD Symbol	1	hydroxylysine kinase [Source:RGD Symbol;Acc:1308677]	0.878013	0.295425	1.4606	0.140941	3.09312	0.0045853	0.536612	-3.1729	1.83784	-0.311985	-0.430687	-0.855805	-0.755564	0.0333266	0.436021	0.56488	-0.135414	0.142163	-1.28101	0.482943	0.134823	0.560693	0.616471	1.24737	0.948503	0.121727	-0.338697	-0.0938182	1.07424	0.549301	0.0119506	0.00301738	0.658139
ENSRNOG00000013446	301431	Nif3l1	protein_coding	RGD Symbol	2	NGG1 interacting factor 3 like 1 [Source:RGD Symbol;Acc:1310329]	0.229603	0.0660858	0.39312	3.31574	2.88185	0.00768443	0.536612	-2.51291	1.17251	3.27685	3.137	3.26521	3.04572	3.22379	3.01447	3.28948	3.28143	3.46942	3.29848	3.38749	3.34309	3.40589	3.37508	3.47117	3.71789	3.15545	3.39683	3.30087	3.35245	3.21579	3.22543	3.43684	3.49157
ENSRNOG00000013459	102549712	Ints9	protein_coding	RGD Symbol	1	integrator complex subunit 9 [Source:RGD Symbol;Acc:1311539]	-0.521675	-0.838271	-0.20508	3.51535	-3.38184	0.00222162	0.536612	-1.64598	-1.43562	3.55719	3.78062	3.71708	3.77536	3.44107	3.13946	3.40208	3.58267	3.67729	4.0442	3.73642	3.68662	3.62227	3.65373	3.50463	3.27043	3.50846	3.74196	3.61425	3.38753	3.58656	3.73517	2.82361	2.37967
ENSRNOG00000013459	290322	Ints9	protein_coding	RGD Symbol	1	integrator complex subunit 9 [Source:RGD Symbol;Acc:1311539]	-0.521675	-0.838271	-0.20508	3.51535	-3.38184	0.00222162	0.536612	-1.64598	-1.43562	3.55719	3.78062	3.71708	3.77536	3.44107	3.13946	3.40208	3.58267	3.67729	4.0442	3.73642	3.68662	3.62227	3.65373	3.50463	3.27043	3.50846	3.74196	3.61425	3.38753	3.58656	3.73517	2.82361	2.37967
ENSRNOG00000013508	64298	Rpl31	protein_coding	RGD Symbol	1	ribosomal protein L31 [Source:RGD Symbol;Acc:621202]	-0.246313	-0.421458	-0.071169	4.18379	-2.88635	0.00760141	0.536612	-2.4209	-1.18617	4.43945	4.13989	4.07335	4.38819	4.26152	4.39399	4.29744	4.40808	3.93031	4.12065	4.2313	4.16991	4.1706	4.04507	3.79564	3.97127	4.39407	4.25346	4.22562	3.8505	4.21315	4.32139	4.15996	4.15612
ENSRNOG00000013581	56819	Extl3	protein_coding	RGD Symbol	2	exostosin-like glycosyltransferase 3 [Source:RGD Symbol;Acc:62065]	-0.453561	-0.753896	-0.153227	6.36053	-3.09948	0.00451375	0.536612	-1.99228	-1.36942	6.33791	6.4961	6.45708	6.43019	6.45036	6.47034	6.54773	6.46331	6.62985	6.59774	6.42632	6.5287	6.35178	6.37322	6.45361	6.25924	6.43338	6.39411	6.47708	6.54877	6.41708	6.39536	5.35374	5.35976
ENSRNOG00000013594	24162	Acp2	protein_coding	RGD Symbol	1	acid phosphatase 2, lysosomal [Source:RGD Symbol;Acc:2021]	-0.144712	-0.247912	-0.0415113	6.04857	-2.87792	0.00775751	0.536612	-2.44751	-1.10551	6.25787	5.98516	6.18055	6.24112	5.96406	6.10078	6.04101	6.13885	6.00841	6.03517	6.03603	6.06556	6.01018	5.91898	5.96819	5.89251	6.11378	6.02798	6.04326	6.0776	6.09673	5.97175	5.96694	6.02316
ENSRNOG00000013603	114214	Dffa	protein_coding	RGD Symbol	2	DNA fragmentation factor subunit alpha [Source:RGD Symbol;Acc:620334]	0.218875	0.0403705	0.397379	5.31869	2.51654	0.0181358	0.536612	-3.11689	1.16383	5.13576	4.91678	5.26383	5.20818	5.04347	5.01936	5.11572	5.19084	5.35162	5.27498	5.2611	5.44908	5.64321	5.60489	5.65094	5.73795	5.26652	5.28774	5.12635	5.17432	5.46622	5.47477	5.56747	5.41757
ENSRNOG00000013631	298091	Slc31a2	protein_coding	RGD Symbol	1	solute carrier family 31 member 2 [Source:RGD Symbol;Acc:1307963]	0.369086	0.0721847	0.665987	2.25518	2.55137	0.0167454	0.536612	-3.20888	1.29153	2.29606	1.97141	2.03172	1.75689	1.70849	1.96803	2.02751	1.90723	2.4207	2.3785	2.43827	2.45675	2.41055	2.69005	2.77864	2.63475	2.31315	2.33033	2.30559	1.97394	2.32271	2.39237	2.56452	2.04606
ENSRNOG00000013852	316209	Med20	protein_coding	RGD Symbol	2	mediator complex subunit 20 [Source:RGD Symbol;Acc:1306415]	0.139075	0.0227967	0.255353	5.13089	2.45475	0.0208688	0.536612	-3.22058	1.1012	5.09247	5.0489	5.03659	5.17239	5.18111	4.99971	5.04496	5.12912	4.91671	4.99596	5.08973	5.05766	5.2727	5.31303	5.40517	5.30285	4.99309	5.21835	5.10755	5.14642	5.06994	5.09795	5.26193	5.18703
ENSRNOG00000013876	81684	Mipep	protein_coding	RGD Symbol	2	mitochondrial intermediate peptidase [Source:RGD Symbol;Acc:621680]	0.227802	0.0641105	0.391493	4.14301	2.8562	0.0081741	0.536612	-2.47343	1.17105	3.96023	4.03808	4.00879	4.19863	3.92148	4.17785	4.0179	4.2569	3.97599	3.92134	3.91003	3.96387	4.40822	4.41662	4.47329	4.5871	3.90945	4.03704	4.1436	4.29124	4.13706	4.19563	4.19603	4.28594
ENSRNOG00000013965	361753	Noc3l	protein_coding	RGD Symbol	1	NOC3-like DNA replication regulator [Source:RGD Symbol;Acc:1560656]	0.270086	0.0415722	0.4986	3.70347	2.42575	0.0222778	0.536612	-3.23548	1.20588	3.32253	3.59906	3.43206	3.53635	3.65278	3.41144	3.38225	3.32402	4.13882	4.13301	3.98026	3.82852	4.00171	3.65373	3.83562	3.99051	3.60924	3.63583	3.7382	3.53563	3.80603	3.72762	3.7665	3.84164
ENSRNOG00000014019	361227	Tbc1d7	protein_coding	RGD Symbol	1	TBC1 domain family, member 7 [Source:RGD Symbol;Acc:1307661]	-0.165533	-0.298984	-0.0320819	4.31572	-2.54577	0.0169618	0.536612	-3.02835	-1.12158	4.41154	4.41779	4.27896	4.45847	4.22124	4.30605	4.34944	4.59359	4.29116	4.36022	4.39919	4.36422	4.03227	4.25898	4.22997	4.16432	4.37784	4.3728	4.3497	4.23937	4.31039	4.35119	4.35488	4.08369
ENSRNOG00000014027	360560	RGD1304728	protein_coding	RGD Symbol	1	similar to 4933427D14Rik protein [Source:RGD Symbol;Acc:1304728]	0.204276	0.0246486	0.383903	4.5865	2.33401	0.0273309	0.536612	-3.40215	1.15211	4.66603	4.70252	4.40973	4.65881	4.49909	4.29535	4.43855	4.33187	4.68877	4.67952	4.77824	4.44578	4.65603	4.77705	4.78376	4.88995	4.38192	4.6881	4.71176	4.62102	4.18643	4.50932	4.63941	4.63688
ENSRNOG00000014061	171109	Dusp5	protein_coding	RGD Symbol	1	dual specificity phosphatase 5 [Source:RGD Symbol;Acc:620854]	-0.49171	-0.834571	-0.148848	1.90262	-2.94338	0.00662041	0.536612	-2.71973	-1.40611	2.2652	2.02249	2.43698	2.39538	2.13441	2.19235	2.50195	2.29755	1.5771	1.48838	1.7253	1.74864	1.20052	1.33995	1.74404	1.14442	2.16966	1.5873	1.89369	2.20783	2.06555	1.75388	1.67818	2.09224
ENSRNOG00000014092	312490	Paip2b	protein_coding	RGD Symbol	1	poly(A) binding protein interacting protein 2B [Source:RGD Symbol;Acc:1307930]	-0.224823	-0.389392	-0.060253	4.40583	-2.8038	0.00926751	0.536612	-2.56253	-1.16863	4.5524	4.52351	4.44432	4.63473	4.41675	4.40399	4.49042	4.75016	4.25455	4.37591	4.52414	4.22742	4.12027	4.2482	4.04907	4.17557	4.47261	4.61177	4.41234	4.30507	4.40149	4.49604	4.42603	4.42322
ENSRNOG00000014161	315988	Rbm15b	protein_coding	RGD Symbol	1	RNA binding motif protein 15B [Source:RGD Symbol;Acc:1305937]	-0.125207	-0.214955	-0.0354601	6.71834	-2.86329	0.00803582	0.536612	-2.50427	-1.09066	6.67597	6.84366	6.80858	6.76569	6.77044	6.8959	6.72254	6.77676	6.7972	6.82324	6.8807	6.64837	6.62978	6.68556	6.64579	6.56642	6.50052	6.82922	6.60614	6.59827	6.66848	6.7243	6.63237	6.74425
ENSRNOG00000014168	316067	Xylb	protein_coding	RGD Symbol	1	xylulokinase [Source:RGD Symbol;Acc:1307372]	0.281923	0.0445645	0.519282	3.22257	2.43771	0.0216864	0.536612	-3.2423	1.21582	2.96744	3.38157	2.90264	3.03349	3.51792	3.34031	2.78476	3.1216	3.31209	3.00776	3.2903	3.22486	3.12878	3.42383	3.13969	3.53783	3.05693	3.39683	3.47865	3.43022	3.22632	3.38759	2.87537	3.37501
ENSRNOG00000014190	246769	Hint3	protein_coding	RGD Symbol	2	histidine triad nucleotide binding protein 3 [Source:RGD Symbol;Acc:621603]	0.265444	0.0773778	0.453509	3.22442	2.89681	0.00741178	0.536612	-2.51685	1.20201	3.13042	3.2049	2.90264	2.98352	3.30313	3.02747	3.12022	3.1691	3.12199	3.11131	2.67229	3.25534	3.40589	3.74863	3.31021	3.19505	3.30029	3.48912	3.59123	3.0903	3.31779	3.27809	3.27282	3.38432
ENSRNOG00000014296	60567	Syt10	protein_coding	RGD Symbol	1	synaptotagmin 10 [Source:RGD Symbol;Acc:62041]	0.595562	0.132493	1.05863	0.308005	2.6396	0.0136528	0.536612	-3.56476	1.51106	0.225671	-0.430687	-0.514768	-0.0881398	0.570983	0.35585	0.633593	-0.0243828	0.43167	1.32565	-0.482291	-0.386009	0.862349	0.547758	0.672254	0.593408	0.0415562	-0.0283568	0.257654	0.562742	0.61489	0.580234	0.540674	0.529815
ENSRNOG00000014362	299346	Nudt14	protein_coding	RGD Symbol	1	nudix hydrolase 14 [Source:RGD Symbol;Acc:1310583]	0.322066	0.122686	0.521446	3.66251	3.31528	0.00263008	0.536612	-1.6979	1.25012	3.71966	3.60745	3.42218	3.40964	3.71213	3.63171	3.59535	3.75601	3.06676	3.49318	3.46969	3.2753	3.90592	3.97484	3.94324	4.00319	3.85772	3.87853	3.84586	3.5589	3.51964	3.63375	3.72478	3.89471
ENSRNOG00000014415	286899	Hsbp1	protein_coding	RGD Symbol	1	heat shock factor binding protein 1 [Source:RGD Symbol;Acc:628632]	-0.117081	-0.214044	-0.020118	8.92667	-2.47821	0.0197895	0.536612	-3.36904	-1.08454	9.04322	8.91498	8.94607	8.98818	8.98799	8.92103	9.04545	9.08733	8.87071	8.929	8.79195	8.98496	8.76935	8.90177	8.81837	8.71078	9.09831	8.85557	9.09234	8.8863	8.92707	8.90771	8.91388	8.84765
ENSRNOG00000014459	286917	Phax	protein_coding	RGD Symbol	1	phosphorylated adaptor for RNA export [Source:RGD Symbol;Acc:708448]	-0.109589	-0.197525	-0.0216538	6.06026	-2.55777	0.0165008	0.536612	-3.07934	-1.07892	6.20397	6.07257	6.03901	6.13925	6.12694	6.10997	6.13437	6.0305	5.9844	6.0401	6.08756	6.01004	6.03756	6.03805	5.90225	5.91785	6.15723	6.22385	6.03901	5.96162	6.13356	6.04043	6.05374	5.96231
ENSRNOG00000014501	312491	Zfp638	protein_coding	RGD Symbol	1	zinc finger protein 638 [Source:RGD Symbol;Acc:1309746]	0.255986	0.0293811	0.48259	6.71544	2.31849	0.0282825	0.536612	-3.56845	1.19415	6.54158	6.534	6.43636	6.43948	6.64851	6.63649	6.60981	6.45255	7.02526	6.80404	6.84606	6.88281	7.13619	7.09145	7.10433	7.1947	6.41361	6.61689	6.54356	6.77592	6.46456	6.69361	6.60101	6.67767
ENSRNOG00000014511	245960	Alg10	protein_coding	RGD Symbol	1	ALG10, alpha-1,2-glucosyltransferase [Source:RGD Symbol;Acc:708500]	-0.160612	-0.290394	-0.0308312	5.28512	-2.53995	0.0171901	0.536612	-3.07174	-1.11776	5.13576	5.23363	5.37813	5.40846	5.24278	5.25585	5.36088	5.21367	5.47076	5.45801	5.69809	5.42023	5.20991	5.21949	5.01899	5.21563	4.97432	5.25226	5.25155	5.32895	5.35546	5.25595	5.18709	5.29708
ENSRNOG00000014520	306626	Ing1	protein_coding	RGD Symbol	1	inhibitor of growth family, member 1 [Source:RGD Symbol;Acc:1306330]	0.151835	0.0325241	0.271145	4.82114	2.61186	0.0145626	0.536612	-2.9182	1.11098	4.79586	4.88952	4.73116	4.63473	4.78476	4.79832	4.68509	4.80005	4.67036	4.93022	4.90182	4.74327	4.91415	4.99595	4.82407	4.89336	4.82965	4.976	4.74691	4.88927	4.77588	4.69893	4.99573	4.80226
ENSRNOG00000014635	83800	Clta	protein_coding	RGD Symbol	3	clathrin, light chain A [Source:RGD Symbol;Acc:70919]	-0.11251	-0.205907	-0.0191141	8.25386	-2.47241	0.0200514	0.536612	-3.35467	-1.08111	8.35759	8.27881	8.30423	8.33424	8.33902	8.33166	8.30058	8.32385	8.14028	8.21139	8.21996	8.21504	8.16009	8.21725	8.08216	8.04807	8.4055	8.27321	8.38429	8.15552	8.3003	8.25971	8.27599	8.17384
ENSRNOG00000014718	114024	Acsl3	protein_coding	RGD Symbol	1	acyl-CoA synthetase long-chain family member 3 [Source:RGD Symbol;Acc:70552]	0.133851	0.0263796	0.241322	6.46807	2.55615	0.0165623	0.536612	-3.10918	1.09722	6.58518	6.32229	6.38133	6.43716	6.34884	6.40087	6.51851	6.3455	6.4473	6.40613	6.11052	6.52974	6.57893	6.70443	6.62598	6.54815	6.45675	6.29415	6.52343	6.4975	6.52231	6.50656	6.54017	6.6019
ENSRNOG00000014765	58857	Vapa	protein_coding	RGD Symbol	2	VAMP associated protein A [Source:RGD Symbol;Acc:61803]	-0.090337	-0.170801	-0.00987293	7.7462	-2.3042	0.0291847	0.536612	-3.6515	-1.06462	7.81347	7.80248	7.76013	7.82652	7.84462	7.79856	7.74479	7.71283	7.71118	7.77304	7.66091	7.82704	7.74891	7.8531	7.70163	7.56241	7.79243	7.68567	7.83386	7.72218	7.71993	7.73305	7.5974	7.68263
ENSRNOG00000014984	680252	Dmwd	protein_coding	RGD Symbol	2	DM1 locus, WD repeat containing [Source:RGD Symbol;Acc:1594179]	-0.159851	-0.279116	-0.0405856	6.66519	-2.7508	0.0105129	0.536612	-2.73181	-1.11717	6.68255	6.79033	6.67245	6.76014	6.77827	6.80258	6.73138	6.79769	6.61309	6.75492	6.70894	6.61448	6.45128	6.5127	6.36531	6.34519	6.77375	6.73983	6.70953	6.63614	6.76193	6.69652	6.66767	6.59791
ENSRNOG00000015079	313648	Ddost	protein_coding	RGD Symbol	1	dolichyl-diphosphooligosaccharide--protein glycosyltransferase non-catalytic subunit [Source:RGD Symbol;Acc:1308970]	-0.11015	-0.197349	-0.0229507	7.11412	-2.59256	0.0152284	0.536612	-3.07012	-1.07934	7.22542	7.12792	7.21923	7.13676	7.09629	7.13534	7.08423	7.1912	7.07771	7.19362	7.06019	7.16021	6.98501	7.08237	6.97603	6.93491	7.31608	7.19953	7.12535	7.09063	7.16093	7.06948	7.06458	7.02576
ENSRNOG00000015105	64027	Bspry	protein_coding	RGD Symbol	1	B-box and SPRY domain containing [Source:RGD Symbol;Acc:708400]	-0.215705	-0.39298	-0.0384291	2.76551	-2.49728	0.01895	0.536612	-3.18058	-1.16127	2.53472	2.62821	2.93079	3.13997	2.67159	2.67778	2.99523	2.98228	2.78816	2.47873	2.49171	2.69776	2.77105	2.86969	2.83233	2.83248	2.83709	2.79223	2.69925	2.74286	2.63874	2.94187	2.81037	2.58737
ENSRNOG00000015195	688746	Hdhd3	protein_coding	RGD Symbol	1	haloacid dehalogenase-like hydrolase domain containing 3 [Source:RGD Symbol;Acc:1585262]	0.334409	0.0584619	0.610356	1.86145	2.48719	0.0193899	0.536612	-3.35082	1.26086	1.95299	2.02249	1.42713	1.81518	1.34592	1.85592	1.83668	1.63012	1.86301	1.79872	1.50043	1.8319	1.57737	2.08502	1.56534	1.96156	1.96756	2.00613	2.01399	2.12709	1.96853	2.11975	2.28723	2.11478
ENSRNOG00000015239	361448	Ginm1	protein_coding	RGD Symbol	1	glycoprotein integral membrane 1 [Source:RGD Symbol;Acc:1309759]	-0.262349	-0.47465	-0.0500476	3.35574	-2.5362	0.0173383	0.536612	-3.07775	-1.19943	3.6377	3.49441	3.56373	3.32188	3.40556	3.45057	3.35199	3.55612	3.75796	3.43449	3.32996	3.6257	3.01095	3.09107	2.90929	2.8745	3.54527	3.43951	3.70284	3.29817	3.1945	3.23612	3.15211	3.1534
ENSRNOG00000015332	291797	Thoc1	protein_coding	RGD Symbol	1	THO complex 1 [Source:RGD Symbol;Acc:1308657]	0.193863	0.0250326	0.362693	4.08302	2.35669	0.0259928	0.536612	-3.34579	1.14382	3.99826	4.06269	3.96862	3.86778	3.90885	3.85228	4.12917	3.77148	4.12537	4.05073	4.22605	4.08195	4.29178	4.31174	4.16868	4.5003	4.04413	4.05911	3.99949	4.02774	3.95909	4.23878	4.15473	4.19366
ENSRNOG00000015380	81679	Jup	protein_coding	RGD Symbol	2	junction plakoglobin [Source:RGD Symbol;Acc:620412]	0.150348	0.0446785	0.256018	7.02112	2.92015	0.00700459	0.536612	-2.39928	1.10984	6.96113	6.81588	7.02235	6.89126	7.01908	6.90649	6.9618	7.0437	6.89656	6.94563	6.66407	7.06449	7.18598	7.23289	7.22025	7.1455	7.02569	7.12891	7.04573	7.17526	6.96735	7.09098	7.10241	6.99343
ENSRNOG00000015385	298575	Pink1	protein_coding	RGD Symbol	2	PTEN induced putative kinase 1 [Source:RGD Symbol;Acc:1305769]	-0.118175	-0.220905	-0.0154454	5.60121	-2.36095	0.0257479	0.536612	-3.41829	-1.08536	5.62636	5.62924	5.68748	5.72398	5.56597	5.54058	5.63044	5.6184	5.50492	5.70974	5.51018	5.68195	5.56593	5.64039	5.5139	5.39956	5.79568	5.60897	5.66383	5.46451	5.62786	5.50159	5.62719	5.59039
ENSRNOG00000015411	25383	Apobec1	protein_coding	RGD Symbol	1	apolipoprotein B mRNA editing enzyme catalytic subunit 1 [Source:RGD Symbol;Acc:2133]	-0.696638	-1.24143	-0.151846	0.533588	-2.62442	0.0141438	0.536612	-3.49147	-1.62072	0.664556	0.958356	1.01866	0.989863	1.1015	0.652832	1.31585	0.712583	1.22017	0.01445	0.906751	0.375831	-0.34201	-0.722331	-0.550139	-0.440539	1.0208	0.443712	-0.0938182	0.562742	0.408439	0.98686	1.07119	0.529815
ENSRNOG00000015450	362944	Ppp1r16a	protein_coding	RGD Symbol	1	protein phosphatase 1, regulatory subunit 16A [Source:RGD Symbol;Acc:1307962]	-0.175225	-0.311892	-0.0385577	6.57761	-2.63141	0.0139156	0.536612	-2.9688	-1.12914	6.6664	6.66232	6.66619	6.7703	6.71349	6.64916	6.66932	6.86323	6.38375	6.40867	6.69762	6.38792	6.36265	6.38065	6.30962	6.50198	6.71681	6.61037	6.61092	6.62516	6.61138	6.52411	6.58166	6.48887
ENSRNOG00000015511	81643	Atic	protein_coding	RGD Symbol	1	5-aminoimidazole-4-carboxamide ribonucleotide formyltransferase/IMP cyclohydrolase [Source:RGD Symbol;Acc:70879]	0.127022	0.0183341	0.235709	5.55235	2.39858	0.0236769	0.536612	-3.3444	1.09204	5.69744	5.56824	5.34452	5.55465	5.61538	5.52234	5.38848	5.5096	5.43848	5.53917	5.47743	5.48167	5.50184	5.607	5.6528	5.63169	5.65795	5.55951	5.52495	5.58275	5.52071	5.74549	5.48865	5.64562
ENSRNOG00000015596	501181	Efhd1	protein_coding	RGD Symbol	1	EF-hand domain family, member D1 [Source:RGD Symbol;Acc:1559565]	0.578405	0.131203	1.02561	1.1154	2.65452	0.0131858	0.536612	-3.35196	1.4932	1.30367	1.36682	1.07019	0.829398	0.69384	0.718421	0.699181	0.0787107	1.69106	0.931988	0.169786	1.24018	1.24295	1.90445	2.00006	1.23323	1.21605	1.28423	1.7347	1.19798	0.737746	1.38279	0.830181	1.21207
ENSRNOG00000015609	308222	Wdr27	protein_coding	RGD Symbol	1	WD repeat domain 27 [Source:RGD Symbol;Acc:1309633]	-0.657228	-1.09785	-0.216603	2.65507	-3.06129	0.0049603	0.536612	-2.36034	-1.57705	2.98648	2.47162	2.91678	3.00872	3.03913	2.92005	3.24625	3.27058	2.8219	2.80646	2.40152	3.02707	2.55228	2.60806	2.84545	3.09196	2.39609	2.17732	2.39693	3.20291	2.15646	2.1652	1.23865	1.97392
ENSRNOG00000015642	298510	Pabpc4	protein_coding	RGD Symbol	1	poly(A) binding protein, cytoplasmic 4 [Source:RGD Symbol;Acc:1305015]	-0.186884	-0.312009	-0.0617599	6.11634	-3.0654	0.00491021	0.536612	-2.06019	-1.1383	6.24508	6.28356	6.24783	6.22776	6.1526	6.30805	6.17383	6.18868	6.15629	6.21449	6.04798	6.06842	5.90013	5.91898	5.76749	5.82981	6.30834	6.16019	6.12702	6.08029	6.05599	6.17703	6.0939	6.05847
ENSRNOG00000015645	NA	AABR07031480.1	protein_coding	Clone-based (Ensembl) gene	1		0.238615	0.0314894	0.44574	4.6054	2.3644	0.0255513	0.536612	-3.34749	1.17986	4.45663	4.50118	4.31679	4.42142	4.5447	4.59507	4.35453	4.19514	4.85284	4.898	4.73457	4.91857	4.9562	4.87495	4.82738	4.8307	4.45337	4.24867	4.62752	4.71033	4.56391	4.60312	4.43468	4.60936
ENSRNOG00000015670	60466	Stx7	protein_coding	RGD Symbol	2	syntaxin 7 [Source:RGD Symbol;Acc:619747]	-0.160637	-0.285714	-0.0355602	6.65304	-2.63588	0.0137715	0.536612	-2.96148	-1.11778	6.68547	6.83029	6.71456	6.75828	6.79381	6.72392	6.71165	6.7758	6.44594	6.66417	6.84007	6.49397	6.56122	6.57013	6.46002	6.37477	6.77762	6.80167	6.75599	6.59265	6.67041	6.5252	6.64361	6.50176
ENSRNOG00000015685	500899	Mfsd3	protein_coding	RGD Symbol	1	major facilitator superfamily domain containing 3 [Source:RGD Symbol;Acc:1560274]	-0.154056	-0.282499	-0.0256127	4.67949	-2.46164	0.0205464	0.536612	-3.18332	-1.11269	4.89747	4.78617	4.73116	4.66675	4.76388	4.56419	4.77528	4.80381	4.56967	4.70871	4.75293	4.55191	4.62428	4.65169	4.7032	4.64085	4.76558	4.7022	4.61616	4.41542	4.70612	4.85614	4.53062	4.52351
ENSRNOG00000015987	310909	Rap1gds1	protein_coding	RGD Symbol	2	Rap1 GTPase-GDP dissociation stimulator 1 [Source:RGD Symbol;Acc:1308558]	0.125809	0.0151508	0.236467	7.26831	2.33338	0.0273688	0.536612	-3.57505	1.09112	7.21688	7.17664	7.11421	7.12023	7.44845	7.43144	7.32854	7.24136	7.17559	7.24931	7.09514	7.24872	7.29146	7.28263	7.33454	7.34363	7.18927	7.27513	7.25796	7.26642	7.32117	7.31982	7.2445	7.46632
ENSRNOG00000016001	365024	Chmp1a	protein_coding	RGD Symbol	1	charged multivesicular body protein 1A [Source:RGD Symbol;Acc:1311083]	-0.139958	-0.251892	-0.0280247	7.14695	-2.56623	0.0161826	0.536612	-3.12445	-1.10187	7.24582	7.21626	7.27794	7.28012	7.13949	7.20992	7.17203	7.21826	6.94713	7.09758	7.10231	7.0695	6.9959	7.12427	6.95501	6.95953	7.29409	7.21374	7.1153	6.99222	7.26801	7.24904	7.24327	7.14007
ENSRNOG00000016029	24708	Rb1	protein_coding	RGD Symbol	1	RB transcriptional corepressor 1 [Source:RGD Symbol;Acc:3540]	0.363505	0.0802604	0.646749	5.25902	2.63394	0.0138339	0.536612	-2.89262	1.28655	5.07922	4.76008	4.88656	5.1068	5.14118	5.10155	5.12171	4.70253	5.62926	5.49916	5.27894	5.57122	5.57218	5.80031	5.84136	5.66599	5.06329	5.11942	5.20681	5.45833	4.99186	5.14691	5.23246	5.23926
ENSRNOG00000016043	25293	Aqp4	protein_coding	RGD Symbol	4	aquaporin 4 [Source:RGD Symbol;Acc:2143]	0.1989	0.0243946	0.373406	6.91999	2.33928	0.0270139	0.536612	-3.54697	1.14782	6.83152	6.75017	6.50468	6.77582	6.81849	6.80635	7.07345	6.97436	7.07246	6.97424	6.59045	7.17756	6.6818	6.8613	7.24211	7.03326	7.13295	6.79511	6.9719	7.01202	7.06004	6.93246	6.93185	7.07545
ENSRNOG00000016070	60395	Trpc3	protein_coding	RGD Symbol	3	transient receptor potential cation channel, subfamily C, member 3 [Source:RGD Symbol;Acc:61973]	-0.175446	-0.332392	-0.0184995	4.41932	-2.29429	0.029826	0.536612	-3.46119	-1.12931	4.48369	4.20766	4.46853	4.52111	4.49909	4.36867	4.48578	4.63647	4.50362	4.56562	4.32261	4.68848	4.11457	4.3526	4.58697	4.35944	4.48781	4.35507	4.07334	4.27728	4.53455	4.40427	4.41733	4.3491
ENSRNOG00000016135	306879	Fars2	protein_coding	RGD Symbol	2	phenylalanyl-tRNA synthetase 2, mitochondrial [Source:RGD Symbol;Acc:1309416]	-0.162634	-0.308364	-0.016903	4.84086	-2.29043	0.0300795	0.536612	-3.489	-1.11933	4.96624	4.80453	4.90796	4.99775	4.93556	5.05153	4.92329	4.92981	4.71146	4.67107	4.74194	4.65076	4.75831	4.71573	4.64063	4.72748	5.13989	4.96143	4.99511	4.73777	4.88957	4.92381	4.71238	4.68663
ENSRNOG00000016201	301371	Mrps9	protein_coding	RGD Symbol	1	mitochondrial ribosomal protein S9 [Source:RGD Symbol;Acc:1306558]	-0.144127	-0.27205	-0.0162036	5.43165	-2.31235	0.0286672	0.536612	-3.48985	-1.10506	5.66825	5.36806	5.60908	5.49348	5.50435	5.48984	5.41556	5.25553	5.48135	5.45555	5.66358	5.40445	5.36445	5.50875	5.22872	5.22378	5.59615	5.53216	5.40245	5.30392	5.36025	5.2768	5.34229	5.41075
ENSRNOG00000016216	364835	Sft2d3	protein_coding	RGD Symbol	1	SFT2 domain containing 3 [Source:RGD Symbol;Acc:1561764]	-0.376833	-0.617187	-0.13648	2.54188	-3.21778	0.00336174	0.536612	-2.16213	-1.29849	2.83711	2.73924	2.87393	2.5916	2.51376	2.81902	3.03388	2.82806	2.56719	2.72717	2.67229	2.2503	2.3536	2.38988	2.21742	2.26518	2.05182	2.76564	2.61044	2.10618	2.30295	2.46685	2.48345	2.53818
ENSRNOG00000016242	58868	Fzd1	protein_coding	RGD Symbol	1	frizzled class receptor 1 [Source:RGD Symbol;Acc:61916]	-0.18397	-0.333652	-0.0342874	5.94588	-2.52251	0.0178902	0.536612	-3.14253	-1.136	5.89558	6.12609	6.12985	6.13783	5.8905	5.96043	5.96472	5.98145	5.85793	5.92756	6.1091	5.96156	5.92966	5.93083	5.76058	5.6378	5.84965	6.35674	5.84667	5.95871	5.85859	5.6941	6.01388	5.92133
ENSRNOG00000016250	307526	Ammecr1l	protein_coding	RGD Symbol	1	AMMECR1 like [Source:RGD Symbol;Acc:1307915]	0.251272	0.0515187	0.451025	5.73928	2.58171	0.0156151	0.536612	-3.01512	1.19026	5.58791	5.5224	5.51692	5.48003	5.51272	5.62851	5.54606	5.55053	5.95428	5.93464	5.86602	5.99657	6.12382	6.02705	6.06387	6.06272	5.42896	5.59015	5.56489	5.79361	5.78036	5.65082	5.77077	5.78918
ENSRNOG00000016353	310376	Nim1k	protein_coding	RGD Symbol	1	NIM1 serine/threonine protein kinase [Source:RGD Symbol;Acc:1308116]	0.279629	0.0497308	0.509527	3.04768	2.49634	0.0189907	0.536612	-3.1619	1.21388	3.1809	2.9779	2.91678	2.71922	3.0275	2.59289	3.03388	2.94183	3.20106	3.03435	2.90018	3.11834	3.0353	3.37508	3.30072	3.05589	3.26542	2.36618	3.23308	3.15281	3.20519	3.11397	3.08774	3.30812
ENSRNOG00000016367	361517	Vasp	protein_coding	RGD Symbol	2	vasodilator-stimulated phosphoprotein [Source:RGD Symbol;Acc:1311542]	0.290322	0.114739	0.465904	5.20486	3.39356	0.00215634	0.536612	-1.36737	1.22291	5.16532	4.77505	5.09684	5.08919	5.09455	4.91831	5.00661	5.04569	5.31357	5.00608	4.91818	5.31804	5.48426	5.66898	5.36929	5.5476	5.08345	5.40007	5.33476	5.49096	5.03443	5.21602	5.24972	5.28966
ENSRNOG00000016417	291802	Zfp136	protein_coding	RGD Symbol	1	zinc finger protein 136 [Source:RGD Symbol;Acc:1565635]	0.235084	0.0516929	0.418474	2.9652	2.63089	0.0139326	0.536612	-2.97168	1.17698	2.71681	2.8981	2.68852	2.67267	2.93088	2.96128	2.87266	2.88607	2.9647	3.07334	2.84649	3.28519	3.18428	2.95176	3.30072	3.03133	2.80102	2.97745	3.09805	2.92104	3.04785	3.03049	3.03181	2.99229
ENSRNOG00000016456	361749	Il33	protein_coding	RGD Symbol	1	interleukin 33 [Source:RGD Symbol;Acc:1311155]	0.312702	0.0429191	0.582485	3.04375	2.37889	0.0247411	0.536612	-3.34192	1.24203	2.89873	2.85648	2.49469	2.90517	2.78649	2.8919	2.94204	2.53361	3.79242	3.43449	2.97714	3.295	2.99861	2.97811	3.07435	2.98092	3.15545	3.15187	2.98484	2.99115	3.15094	3.11397	3.21373	3.44785
ENSRNOG00000016469	29639	Fxyd2	protein_coding	RGD Symbol	2	FXYD domain-containing ion transport regulator 2 [Source:RGD Symbol;Acc:2173]	-0.518334	-0.819388	-0.21728	1.10121	-3.53365	0.00150662	0.536612	-2.40279	-1.4323	1.42032	1.28552	1.42713	1.22306	1.41898	1.24894	1.43615	1.28682	1.5771	1.32565	1.42917	1.19895	0.178822	1.07285	0.838904	1.35697	0.84301	0.632157	0.662911	0.680578	1.23156	1.17634	0.540674	0.936441
ENSRNOG00000016496	25423	Ctsc	protein_coding	RGD Symbol	1	cathepsin C [Source:RGD Symbol;Acc:2445]	-0.218551	-0.39891	-0.0381911	3.24547	-2.48697	0.0193998	0.536612	-3.1655	-1.16356	3.47191	3.30112	3.38196	3.19589	3.53446	3.31932	3.37223	3.22635	3.25146	3.06046	3.22868	3.18319	3.20589	3.1732	3.07435	2.83248	3.53798	3.4479	3.18263	3.30736	3.30791	3.36829	3.00882	2.91733
ENSRNOG00000016610	311193	Arhgap1	protein_coding	RGD Symbol	2	Rho GTPase activating protein 1 [Source:RGD Symbol;Acc:1306068]	-0.127652	-0.23341	-0.0218937	6.93944	-2.47725	0.0198324	0.536612	-3.28422	-1.09251	6.93747	7.04312	7.02969	6.95423	7.02859	6.98604	6.82892	6.92074	7.11647	7.09285	7.11868	7.02449	6.79754	6.84886	6.63733	6.74316	7.01195	7.0986	6.91895	6.95469	6.85478	6.92174	6.82977	6.84796
ENSRNOG00000016612	291597	Trim36	protein_coding	RGD Symbol	2	tripartite motif-containing 36 [Source:RGD Symbol;Acc:1308714]	0.35089	0.0605599	0.64122	3.65343	2.48048	0.0196876	0.536612	-3.14999	1.27535	3.38128	3.44846	3.40221	3.18488	3.67532	3.79262	3.43133	3.39566	4.00566	3.7474	3.70659	3.82175	4.10884	4.09409	4.08821	4.26254	3.25657	3.5835	3.51173	3.56657	3.44045	3.49827	3.43684	3.84164
ENSRNOG00000016670	NA	AABR07028769.1	protein_coding	Clone-based (Ensembl) gene	1		0.191718	0.031008	0.352428	4.64119	2.44837	0.0211716	0.536612	-3.20905	1.14212	4.41506	4.62201	4.5388	4.65083	4.58097	4.83575	4.67289	4.6449	4.26072	4.3337	4.47191	4.48917	4.86405	4.87846	4.77351	5.01733	4.48023	4.71962	4.72944	4.79442	4.4959	4.59484	4.69087	4.83317
ENSRNOG00000016705	291078	Prpf4b	protein_coding	RGD Symbol	2	pre-mRNA processing factor 4B [Source:RGD Symbol;Acc:1307784]	0.199418	0.037712	0.361124	6.40351	2.53102	0.0175454	0.536612	-3.1533	1.14823	6.24112	6.12171	6.19658	6.28174	6.35234	6.41082	6.40884	6.21154	6.54904	6.43386	6.52253	6.51197	6.68373	6.5527	6.66995	6.79513	6.17496	6.25047	6.305	6.49247	6.3221	6.31699	6.4798	6.39875
ENSRNOG00000016791	29194	Chka	protein_coding	RGD Symbol	2	choline kinase alpha [Source:RGD Symbol;Acc:61944]	0.220789	0.0820772	0.3595	5.80055	3.26679	0.00297233	0.536612	-1.62867	1.16537	5.53714	5.63745	5.58049	5.64381	5.71122	5.8422	5.84848	5.74527	5.74593	5.72819	5.80223	5.7778	6.01784	5.91898	5.78971	5.89931	5.74753	5.88086	5.87077	6.1837	5.8278	5.68242	5.99792	5.79617
ENSRNOG00000016800	361295	Ss18	protein_coding	RGD Symbol	2	SS18, nBAF chromatin remodeling complex subunit [Source:RGD Symbol;Acc:1311919]	0.163832	0.0233545	0.304309	5.37316	2.39359	0.0239428	0.536612	-3.34489	1.12026	5.47444	5.1471	5.2555	5.2668	5.40444	5.32592	5.38101	5.34614	5.32539	5.17992	5.32138	5.33479	5.51921	5.55325	5.58013	5.60905	5.20114	5.60897	5.38471	5.49499	5.13287	5.29224	5.37413	5.44229
ENSRNOG00000016816	306814	Phf2	protein_coding	RGD Symbol	2	PHD finger protein 2 [Source:RGD Symbol;Acc:1305228]	0.141967	0.0164099	0.267525	6.65537	2.32061	0.0281502	0.536612	-3.56341	1.10341	6.59607	6.49723	6.64191	6.59212	6.62168	6.61512	6.46295	6.50786	6.84414	6.72564	6.7733	6.64741	6.84653	6.81637	6.82779	6.78323	6.50146	6.69384	6.62043	6.81188	6.50944	6.50104	6.64734	6.64416
ENSRNOG00000016847	29392	Bace1	protein_coding	RGD Symbol	1	beta-secretase 1 [Source:RGD Symbol;Acc:2191]	-0.103258	-0.182002	-0.0245139	6.85329	-2.69131	0.0120971	0.536612	-2.86262	-1.0742	6.80696	6.81045	6.91634	6.90977	6.85103	6.87268	6.874	6.9685	6.90248	6.89573	6.98687	6.93944	6.77964	6.70837	6.74361	6.69804	6.83449	6.89204	6.76973	6.91015	6.87249	6.8233	6.88605	6.82678
ENSRNOG00000016891	290997	Uimc1	protein_coding	RGD Symbol	2	ubiquitin interaction motif containing 1 [Source:RGD Symbol;Acc:1307009]	0.200216	0.0512379	0.349194	4.44391	2.75825	0.0103287	0.536612	-2.64635	1.14887	4.37225	4.22956	4.25132	4.2041	4.41675	4.3377	4.57583	4.21225	4.48267	4.40677	4.61524	4.41461	4.56697	4.72354	4.65931	4.55301	4.36965	4.3728	4.60471	4.48591	4.4959	4.33636	4.47299	4.49372
ENSRNOG00000016952	690848	Uqcr11	protein_coding	RGD Symbol	1	ubiquinol-cytochrome c reductase, complex III subunit XI [Source:RGD Symbol;Acc:1590985]	-0.197613	-0.370993	-0.0242323	7.40132	-2.33922	0.0270175	0.536612	-3.57178	-1.1468	7.61244	7.50539	7.49263	7.50266	7.48507	7.54257	7.57228	7.67426	6.98951	7.32329	7.44704	7.24746	7.22619	7.18279	7.0593	7.14478	7.58757	7.4684	7.44935	7.17902	7.51937	7.44543	7.5741	7.40075
ENSRNOG00000016965	311412	Anapc1	protein_coding	RGD Symbol	1	anaphase promoting complex subunit 1 [Source:RGD Symbol;Acc:1306629]	-0.364821	-0.666894	-0.0627483	7.57743	-2.47871	0.019767	0.536612	-3.31096	-1.28772	7.58498	7.6731	7.66016	7.73038	7.77022	7.70912	7.67366	7.62188	7.8017	7.68242	7.86074	7.71956	7.78391	7.73251	7.81514	7.77701	7.5073	7.79696	6.85435	6.97862	7.62959	6.93081	7.67476	6.88941
ENSRNOG00000016983	29557	Myh7	protein_coding	RGD Symbol	1	myosin heavy chain 7 [Source:RGD Symbol;Acc:62030]	-0.360493	-0.638211	-0.0827746	2.60614	-2.66409	0.0128939	0.536612	-2.96336	-1.28387	2.81597	2.5607	2.90264	2.94488	2.73018	2.72641	2.88681	2.95544	2.23277	2.10505	2.42001	2.55803	2.86914	2.48483	2.57324	2.17837	2.90663	2.13639	2.69925	2.39186	2.71549	2.70086	2.93756	2.11478
ENSRNOG00000017002	24925	Adrb1	protein_coding	RGD Symbol	1	adrenoceptor beta 1 [Source:RGD Symbol;Acc:2059]	-0.392198	-0.718321	-0.0660759	2.09367	-2.46821	0.020243	0.536612	-3.33105	-1.31239	1.99121	2.02249	2.67193	2.45159	2.2983	2.77346	1.97551	2.20941	1.61609	2.00103	2.3638	1.88484	2.02925	2.48483	1.71576	2.10966	1.65374	2.13639	2.20807	1.99684	2.15646	1.97415	1.79029	1.73291
ENSRNOG00000017057	689443	Tbc1d22a	protein_coding	RGD Symbol	1	TBC1 domain family, member 22a [Source:RGD Symbol;Acc:1306588]	-0.207934	-0.37274	-0.0431267	3.89779	-2.58944	0.0153385	0.536612	-2.95867	-1.15503	3.81863	3.83163	4.11689	3.84697	4.17453	4.01773	3.93184	4.01839	4.24214	3.67319	4.09406	4.00631	3.75281	3.79383	3.6236	3.64692	3.9038	3.86607	3.77271	3.85678	3.95276	3.96454	3.83346	3.80745
ENSRNOG00000017130	60414	Rhd	protein_coding	RGD Symbol	1	Rh blood group, D antigen [Source:RGD Symbol;Acc:620451]	-0.697304	-1.18721	-0.207403	0.37143	-2.92127	0.00698567	0.536612	-3.30616	-1.62147	0.842343	1.05964	0.791893	1.03962	0.0333266	-0.0185451	0.161524	0.578282	0.813541	0.751416	0.0795877	0.871789	0.749138	0.399659	0.342946	-0.309295	0.640194	-0.590236	0.474466	-0.347991	0.077233	0.708558	-0.0931979	-0.141562
ENSRNOG00000017178	292017	Hydin	protein_coding	RGD Symbol	4	Hydin, axonemal central pair apparatus protein [Source:RGD Symbol;Acc:1562254]	0.260371	0.027054	0.493688	4.18039	2.29036	0.0300842	0.536612	-3.46259	1.19779	4.37948	4.03808	3.91326	4.17656	4.13712	4.11835	4.43374	4.52223	4.46142	4.08929	3.46969	4.25282	3.87926	3.8802	4.61788	4.28349	4.13386	3.61364	4.35881	4.79115	4.15921	3.9386	4.19603	4.48509
ENSRNOG00000017220	293650	Tcirg1	protein_coding	RGD Symbol	2	T-cell immune regulator 1, ATPase H+ transporting V0 subunit A3 [Source:RGD Symbol;Acc:735136]	-0.200469	-0.369801	-0.0311374	3.09143	-2.42978	0.0220773	0.536612	-3.25628	-1.14907	2.93839	3.137	3.07651	3.32188	3.19287	3.11531	3.21295	3.36539	2.91866	3.02111	3.07376	3.01524	3.27909	3.09107	3.17129	3.00635	3.22061	3.18235	3.15149	2.94479	2.98722	2.91552	2.87537	2.98007
ENSRNOG00000017258	316432	Ica1l	protein_coding	RGD Symbol	1	islet cell autoantigen 1-like [Source:RGD Symbol;Acc:735110]	-0.23033	-0.392845	-0.0678147	4.4323	-2.9088	0.0071999	0.536612	-2.3656	-1.1731	4.40801	4.36435	4.4876	4.57693	4.43888	4.26274	4.49042	4.43262	4.88513	4.3337	4.76744	4.88971	4.36565	4.13565	4.15821	4.25195	4.48781	4.32351	4.48907	4.37229	4.27532	4.47364	4.31326	4.39126
ENSRNOG00000017329	305458	Tmem129	protein_coding	RGD Symbol	1	transmembrane protein 129 [Source:RGD Symbol;Acc:1310828]	0.354887	0.0510398	0.658735	3.58953	2.39713	0.0237539	0.536612	-3.28313	1.27889	3.41681	3.23769	3.18567	3.17378	3.22379	3.39147	3.55162	3.21508	3.78388	3.82562	3.89688	3.97613	4.02012	4.03883	3.97342	4.23054	3.06709	3.5835	3.43622	3.48793	3.55349	3.49827	3.81369	3.56707
ENSRNOG00000017386	171040	Il11	protein_coding	RGD Symbol	2	interleukin 11 [Source:RGD Symbol;Acc:621475]	-0.358397	-0.624826	-0.0919691	2.34319	-2.76084	0.0102653	0.536612	-2.89999	-1.282	2.34115	2.50791	2.47571	2.77902	2.49698	2.90605	2.21856	2.51535	2.52683	2.15438	2.77644	2.12385	2.14566	2.01038	2.04623	1.90861	2.36348	2.45208	2.46605	2.28428	2.36144	2.252	1.94364	2.18037
ENSRNOG00000017443	362212	Tmem87b	protein_coding	RGD Symbol	1	transmembrane protein 87B [Source:RGD Symbol;Acc:1307907]	0.338814	0.0576636	0.619965	4.09996	2.47332	0.0200102	0.536612	-3.15218	1.26472	4.01691	4.29334	4.18275	3.08179	4.32468	4.36867	3.89733	4.16617	3.9983	4.2847	4.24692	4.00631	4.05627	4.1001	4.15821	4.15867	4.24543	4.08084	4.06222	4.15026	4.21843	4.02741	4.08499	4.18836
ENSRNOG00000017558	498736	Tubb2a	protein_coding	RGD Symbol	2	tubulin, beta 2A class IIa [Source:RGD Symbol;Acc:1588452]	-0.111834	-0.204785	-0.0188837	9.42234	-2.46933	0.0201916	0.536612	-3.40108	-1.0806	9.38717	9.4757	9.50329	9.49452	9.42959	9.37258	9.52961	9.63852	9.24788	9.33796	9.28928	9.37011	9.38997	9.39958	9.32543	9.30341	9.59104	9.4273	9.53283	9.32747	9.50208	9.41379	9.467	9.38004
ENSRNOG00000017589	363143	Gnat1	protein_coding	RGD Symbol	1	G protein subunit alpha transducin 1 [Source:RGD Symbol;Acc:1304683]	-0.164992	-0.310008	-0.0199748	4.64034	-2.33508	0.0272664	0.536612	-3.40449	-1.12116	4.79316	4.67085	4.64457	4.8695	4.52828	4.80211	4.70518	4.90197	4.39009	4.54727	4.46301	4.78566	4.53317	4.4917	4.53934	4.46864	4.59702	4.5854	4.5893	4.59124	4.75421	4.77785	4.70167	4.63688
ENSRNOG00000017612	25479	Vps35	protein_coding	RGD Symbol	1	VPS35 retromer complex component [Source:RGD Symbol;Acc:1589784]	0.171649	0.0446293	0.298669	7.11697	2.77349	0.00996146	0.536612	-2.70636	1.12634	7.08889	6.98797	6.91194	7.04381	7.09698	7.08804	7.10101	6.91116	7.13337	7.06893	7.06827	7.16758	7.29713	7.44848	7.35245	7.34113	7.04381	7.00364	7.07438	7.22035	7.01672	7.11361	7.03573	7.19201
ENSRNOG00000017673	499073	Brsk1	protein_coding	RGD Symbol	1	BR serine/threonine kinase 1 [Source:RGD Symbol;Acc:1563268]	-0.0829151	-0.153446	-0.0123839	8.51057	-2.41273	0.0229386	0.536612	-3.47964	-1.05916	8.57627	8.58784	8.55514	8.52562	8.52867	8.5342	8.48389	8.52151	8.50832	8.58022	8.58623	8.51315	8.4375	8.42457	8.38664	8.36758	8.64815	8.59994	8.53943	8.50263	8.49767	8.49813	8.43724	8.41317
ENSRNOG00000017728	309069	Edrf1	protein_coding	RGD Symbol	2	erythroid differentiation regulatory factor 1 [Source:RGD Symbol;Acc:1306820]	0.324292	0.101233	0.547351	4.53122	2.98382	0.00599902	0.536612	-2.222	1.25205	4.14533	4.38401	4.22315	4.14849	4.35293	4.39899	4.42407	4.10031	4.71595	4.65831	4.83102	4.78217	4.84351	4.88891	4.73174	5.04519	4.34063	4.40762	4.39914	4.53758	4.55975	4.63577	4.60533	4.58938
ENSRNOG00000017829	298681	Ssu72	protein_coding	RGD Symbol	1	SSU72 homolog, RNA polymerase II CTD phosphatase [Source:RGD Symbol;Acc:1307854]	-0.152202	-0.27966	-0.0247434	6.48667	-2.4508	0.0210557	0.536612	-3.3114	-1.11126	6.69852	6.5634	6.4595	6.61384	6.61295	6.41824	6.63307	6.7594	6.42551	6.39335	6.39276	6.4163	6.4181	6.43635	6.40239	6.21767	6.63892	6.5088	6.47918	6.31933	6.41017	6.39774	6.5281	6.53661
ENSRNOG00000017851	292845	Etfb	protein_coding	RGD Symbol	1	electron transfer flavoprotein subunit beta [Source:RGD Symbol;Acc:1303312]	0.172997	0.0437914	0.302202	4.9535	2.74799	0.010583	0.536612	-2.66733	1.1274	5.10342	4.86874	4.97709	4.74756	4.80535	4.90076	4.91986	4.91596	4.81144	4.87978	4.70847	4.69591	4.94017	4.99595	5.06457	5.06044	5.21491	5.01604	5.08025	4.82993	5.10746	5.12695	5.13761	4.97546
ENSRNOG00000017904	498727	Nol7	protein_coding	RGD Symbol	1	nucleolar protein 7 [Source:RGD Symbol;Acc:1565934]	-0.182316	-0.324567	-0.0400645	6.0566	-2.63042	0.0139478	0.536612	-2.94009	-1.1347	6.18966	6.09511	6.19077	6.18695	6.23963	6.17128	6.10744	6.12536	5.78709	6.07414	6.16362	5.99657	5.83747	5.92576	5.80322	5.84045	6.31155	6.01533	6.21122	5.84972	6.1898	6.00181	6.06214	5.98237
ENSRNOG00000017953	307801	Gfod2	protein_coding	RGD Symbol	1	glucose-fructose oxidoreductase domain containing 2 [Source:RGD Symbol;Acc:1311198]	0.1856	0.0409225	0.330277	5.62147	2.6329	0.0138675	0.536612	-2.91303	1.13729	5.34392	5.47735	5.54451	5.37251	5.53343	5.57419	5.54829	5.6184	5.80407	5.67001	5.71878	5.71522	5.72782	5.81317	5.8348	5.8891	5.28187	5.68012	5.57274	5.61825	5.57939	5.57077	5.72213	5.70439
ENSRNOG00000017988	291034	Mcur1	protein_coding	RGD Symbol	1	mitochondrial calcium uniporter regulator 1 [Source:RGD Symbol;Acc:1307673]	-0.258836	-0.469863	-0.0478085	2.53835	-2.51735	0.0181026	0.536612	-3.18874	-1.19651	2.5476	2.70838	2.91678	2.67267	2.56295	2.53945	2.85838	2.4399	2.58695	2.45923	2.5766	2.45675	2.31434	2.20143	2.57324	2.34705	2.31315	2.88163	2.61044	2.42601	2.62288	2.53767	2.22873	2.53818
ENSRNOG00000018006	681200	Skor2	protein_coding	RGD Symbol	1	SKI family transcriptional corepressor 2 [Source:RGD Symbol;Acc:1598071]	-0.433319	-0.80485	-0.061788	0.960027	-2.3937	0.0239368	0.536612	-3.62283	-1.35034	0.756186	0.791706	1.46612	1.08771	1.14522	1.29266	1.61672	1.00209	1.22017	1.28193	0.906751	0.582282	1.24295	1.12094	0.785464	0.524695	0.121727	0.90009	1.35198	0.434417	1.10032	0.708558	0.881711	0.71826
ENSRNOG00000018027	307927	Taf5l	protein_coding	RGD Symbol	2	TATA-box binding protein associated factor 5 like [Source:RGD Symbol;Acc:1310215]	-0.326509	-0.601111	-0.0519076	2.31241	-2.44034	0.0215587	0.536612	-3.33738	-1.25398	2.35587	2.91171	2.45647	2.46986	2.59483	2.55748	2.34688	2.58705	2.23277	2.05398	2.54324	2.2901	1.8759	2.24549	1.65746	1.90861	2.36348	2.45208	2.18775	2.32104	2.24198	2.31384	2.06005	2.46987
ENSRNOG00000018107	293960	Zfand5	protein_coding	RGD Symbol	1	zinc finger AN1-type containing 5 [Source:RGD Symbol;Acc:1310776]	0.228622	0.0359186	0.421326	6.75995	2.43493	0.021823	0.536612	-3.35443	1.17172	6.66197	6.55475	6.58548	6.54983	6.50801	6.56363	6.58508	6.29286	7.00245	7.0065	6.88486	7.11037	7.02051	7.04078	6.99822	6.97812	6.68252	6.67878	6.74994	6.7382	6.64415	6.84091	6.76092	6.80008
ENSRNOG00000018153	300996	Rbm5	protein_coding	RGD Symbol	2	RNA binding motif protein 5 [Source:RGD Symbol;Acc:1305059]	0.312847	0.033038	0.592656	6.94032	2.29471	0.0297989	0.536612	-3.62702	1.24216	6.80226	6.73876	6.77404	6.74053	6.49856	6.53092	6.57092	6.62214	7.12325	7.154	7.26462	7.1027	7.43735	7.44671	7.3673	7.65373	6.68004	6.83403	6.73076	6.86185	6.80647	6.90677	6.9895	6.9305
ENSRNOG00000018160	313524	Zswim5	protein_coding	RGD Symbol	1	zinc finger, SWIM-type containing 5 [Source:RGD Symbol;Acc:1310741]	0.289442	0.0395653	0.539319	4.62703	2.37735	0.0248259	0.536612	-3.33188	1.22217	4.30936	4.55854	4.55698	4.49905	4.35758	4.24616	4.40454	4.48986	4.68419	4.65831	4.93757	4.76462	5.0368	5.04039	5.18811	5.14012	4.12416	4.55078	4.40795	4.90751	4.40613	4.40427	4.71948	4.65622
ENSRNOG00000018179	306253	Glt8d1	protein_coding	RGD Symbol	2	glycosyltransferase 8 domain containing 1 [Source:RGD Symbol;Acc:1359293]	0.133284	0.0383662	0.228201	5.27423	2.88196	0.00768236	0.536612	-2.41453	1.09679	5.30841	5.36063	5.1487	5.32314	5.27019	5.23919	5.23108	5.13212	5.07202	5.20354	5.31398	5.23891	5.27526	5.28164	5.30666	5.42099	5.24878	5.26181	5.37351	5.38861	5.20119	5.27421	5.32843	5.37851
ENSRNOG00000018229	246258	Slc45a1	protein_coding	RGD Symbol	1	solute carrier family 45, member 1 [Source:RGD Symbol;Acc:708502]	-0.112143	-0.203487	-0.0207989	6.45623	-2.5197	0.0180054	0.536612	-3.17697	-1.08083	6.56394	6.48477	6.53823	6.53689	6.52259	6.43663	6.43675	6.58432	6.43508	6.45493	6.37747	6.42414	6.33594	6.42083	6.43313	6.28284	6.63123	6.43266	6.51835	6.42548	6.51267	6.46515	6.38811	6.30751
ENSRNOG00000018246	498749	Tdp2	protein_coding	RGD Symbol	1	tyrosyl-DNA phosphodiesterase 2 [Source:RGD Symbol;Acc:1560342]	0.212751	0.0248522	0.40065	3.50402	2.32383	0.0279513	0.536612	-3.39924	1.1589	3.49869	3.5736	3.25411	3.20682	3.55081	3.46974	3.52474	3.27058	3.55218	3.81031	3.58072	3.52922	3.3776	3.4523	3.38397	3.65498	3.65711	3.48097	3.35654	3.32557	3.45843	3.5676	3.77333	3.78655
ENSRNOG00000018271	65170	Scamp4	protein_coding	RGD Symbol	1	secretory carrier membrane protein 4 [Source:RGD Symbol;Acc:68354]	-0.191143	-0.341345	-0.0409408	5.63749	-2.6118	0.0145647	0.536612	-2.95388	-1.14167	5.79923	5.85736	5.75596	5.90265	5.83652	5.68497	5.61141	5.69342	5.51527	5.68897	5.64993	5.54267	5.3451	5.42263	5.30428	5.41388	5.81691	5.70307	5.69476	5.65831	5.64169	5.62666	5.54767	5.58636
ENSRNOG00000018334	292847	Ctu1	protein_coding	RGD Symbol	1	cytosolic thiouridylase subunit 1 [Source:RGD Symbol;Acc:1308740]	0.200268	0.0206402	0.379895	5.06084	2.28821	0.0302262	0.536612	-3.50398	1.14891	5.00178	5.13265	4.95669	4.92019	4.75332	5.01284	4.76766	4.66574	5.0437	5.20354	5.39335	5.06628	5.36204	5.2948	5.2486	5.25062	4.87083	5.11942	4.89212	4.92552	5.1688	5.14123	5.21498	5.05338
ENSRNOG00000018411	293144	Pold3	protein_coding	RGD Symbol	1	DNA polymerase delta 3, accessory subunit [Source:RGD Symbol;Acc:1312027]	0.159204	0.0332028	0.285206	5.16805	2.5932	0.0152058	0.536612	-2.96642	1.11667	5.28937	5.02405	5.14269	4.99144	4.97243	5.16468	5.05751	5.12009	5.31949	5.32431	5.17388	5.24904	5.06369	5.19161	5.22622	5.25858	5.11807	4.90467	5.25399	5.19179	5.22501	5.20518	5.2908	5.27473
ENSRNOG00000018456	498750	LOC498750	protein_coding	RGD Symbol	2	similar to cDNA sequence BC005537 [Source:RGD Symbol;Acc:1588449]	0.129006	0.0252181	0.232795	5.56631	2.55106	0.0167573	0.536612	-3.0647	1.09354	5.4862	5.55746	5.50993	5.44122	5.56597	5.62424	5.52813	5.33317	5.66456	5.49916	5.53372	5.68941	5.61925	5.68706	5.65467	5.64793	5.41908	5.6604	5.65646	5.67438	5.5035	5.52792	5.50723	5.6004
ENSRNOG00000018456	100911664	LOC498750	protein_coding	RGD Symbol	2	similar to cDNA sequence BC005537 [Source:RGD Symbol;Acc:1588449]	0.129006	0.0252181	0.232795	5.56631	2.55106	0.0167573	0.536612	-3.0647	1.09354	5.4862	5.55746	5.50993	5.44122	5.56597	5.62424	5.52813	5.33317	5.66456	5.49916	5.53372	5.68941	5.61925	5.68706	5.65467	5.64793	5.41908	5.6604	5.65646	5.67438	5.5035	5.52792	5.50723	5.6004
ENSRNOG00000018536	NA	Pck2	protein_coding	MGI Symbol	1	phosphoenolpyruvate carboxykinase 2 (mitochondrial) [Source:MGI Symbol;Acc:MGI:1860456]	0.249084	0.0667558	0.431412	4.10983	2.80381	0.00926725	0.536612	-2.57063	1.18845	4.11103	4.00672	4.04144	4.04876	4.01282	3.9714	4.04968	4.1894	3.93802	3.76339	3.50477	4.09886	4.38946	4.32206	4.42605	4.4732	4.02341	4.04811	4.24049	3.98829	3.97791	4.34132	4.43899	4.23025
ENSRNOG00000018547	293054	Mrpl46	protein_coding	RGD Symbol	1	mitochondrial ribosomal protein L46 [Source:RGD Symbol;Acc:1309123]	-0.169259	-0.309807	-0.0287117	4.81839	-2.47165	0.0200862	0.536612	-3.17263	-1.12448	4.8093	4.78248	4.90442	4.97236	4.86866	4.82834	4.75615	4.94354	4.84055	4.8351	4.77824	4.99882	4.61219	4.75816	4.44771	4.52689	5.04027	4.8645	4.93542	4.80094	4.85944	4.85614	4.79534	4.82636
ENSRNOG00000018584	100359583	LOC100359583	protein_coding	RGD Symbol	1	hypothetical protein LOC100359583 [Source:RGD Symbol;Acc:2323611]	-0.182764	-0.33634	-0.0291886	8.16418	-2.44245	0.0214561	0.536612	-3.40735	-1.13506	8.24989	8.31126	8.32327	8.33392	8.41215	8.3142	8.04239	8.13605	8.06698	8.19969	8.32122	8.0232	7.96752	7.96972	7.86309	7.77886	8.3703	8.44489	8.24373	8.09611	8.11012	8.22359	8.07517	8.06301
ENSRNOG00000018584	29222	LOC100359583	protein_coding	RGD Symbol	1	hypothetical protein LOC100359583 [Source:RGD Symbol;Acc:2323611]	-0.182764	-0.33634	-0.0291886	8.16418	-2.44245	0.0214561	0.536612	-3.40735	-1.13506	8.24989	8.31126	8.32327	8.33392	8.41215	8.3142	8.04239	8.13605	8.06698	8.19969	8.32122	8.0232	7.96752	7.96972	7.86309	7.77886	8.3703	8.44489	8.24373	8.09611	8.11012	8.22359	8.07517	8.06301
ENSRNOG00000018655	315150	Adsl	protein_coding	RGD Symbol	1	adenylosuccinate lyase [Source:RGD Symbol;Acc:1307617]	-0.17065	-0.304708	-0.0365911	6.58649	-2.61257	0.0145385	0.536612	-3.0056	-1.12556	6.67816	6.72341	6.69417	6.73204	6.74224	6.64811	6.70268	6.77196	6.32465	6.43261	6.6317	6.44413	6.4422	6.43278	6.29296	6.54923	6.68829	6.69384	6.51326	6.48135	6.64021	6.58599	6.69223	6.53766
ENSRNOG00000018680	291434	Rpl17	protein_coding	RGD Symbol	2	ribosomal protein L17 [Source:RGD Symbol;Acc:1303019]	0.585414	0.162978	1.00785	7.04255	2.8442	0.00841322	0.536612	-2.54627	1.50047	6.70931	7.32006	5.38832	6.63017	7.43145	7.32887	6.4852	7.18471	7.03428	7.16533	7.295	7.14402	7.05292	7.0907	6.43638	7.05627	7.49653	7.3014	7.43218	7.0274	7.19013	7.28229	7.24389	7.2943
ENSRNOG00000018761	293484	Eif3c	protein_coding	RGD Symbol	1	eukaryotic translation initiation factor 3, subunit C [Source:RGD Symbol;Acc:1308871]	-0.215659	-0.338487	-0.0928302	8.64443	-3.6035	0.00125822	0.536612	-0.921274	-1.16123	8.61062	8.62343	8.81745	8.8173	8.84721	8.71679	8.71128	8.76267	8.67051	8.6925	8.67385	8.64921	8.3492	8.55256	8.37764	8.34098	8.67434	8.72038	8.59787	8.62413	8.5895	8.77636	8.6233	8.64719
ENSRNOG00000018767	291295	Rbm17	protein_coding	RGD Symbol	1	RNA binding motif protein 17 [Source:RGD Symbol;Acc:1311208]	-0.0993814	-0.187755	-0.0110073	6.42288	-2.30801	0.0289419	0.536612	-3.57075	-1.07131	6.5335	6.44085	6.5279	6.51397	6.48267	6.53434	6.39777	6.42835	6.35666	6.39078	6.47688	6.3925	6.2759	6.38681	6.33773	6.32764	6.56736	6.42949	6.47184	6.3441	6.40439	6.40841	6.42657	6.29276
ENSRNOG00000018773	361473	Mtrf1l	protein_coding	RGD Symbol	1	mitochondrial translational release factor 1-like [Source:RGD Symbol;Acc:1598312]	0.275913	0.0740049	0.477821	3.11706	2.80463	0.00924919	0.536612	-2.67363	1.21076	3.18915	2.8981	2.9855	2.87807	3.01577	2.96128	3.19032	3.02163	3.17518	3.28747	3.10838	2.69776	3.29934	3.5256	3.29116	3.49357	2.92908	3.17227	3.08712	3.21272	2.87123	3.01816	3.17294	3.32755
ENSRNOG00000018785	287451	Slc16a13	protein_coding	RGD Symbol	1	solute carrier family 16, member 13 [Source:RGD Symbol;Acc:1359138]	0.230218	0.0286233	0.431814	3.95031	2.34378	0.0267465	0.536612	-3.36492	1.17301	3.88102	3.92183	3.89194	3.70772	3.83067	3.85956	3.88329	3.68425	4.00566	4.10191	3.92952	4.04171	4.14286	4.25898	4.31257	4.42217	3.87517	3.82802	3.99364	3.83152	3.58656	3.90551	3.94667	3.96464
ENSRNOG00000018824	50719	Slc7a5	protein_coding	RGD Symbol	1	solute carrier family 7 member 5 [Source:RGD Symbol;Acc:620639]	-0.146592	-0.278241	-0.0149438	7.95946	-2.28535	0.0304158	0.536612	-3.69674	-1.10695	8.03689	8.15374	8.12167	8.21175	7.83423	7.82439	7.79534	7.85758	8.00314	8.00713	8.02569	8.0132	7.9809	7.92935	7.91144	7.92349	7.97483	8.01657	7.86098	7.81812	7.99552	7.97515	7.868	7.88798
ENSRNOG00000018992	25418	Dpysl3	protein_coding	RGD Symbol	2	dihydropyrimidinase-like 3 [Source:RGD Symbol;Acc:2410]	-0.114264	-0.215285	-0.0132435	10.6825	-2.32144	0.0280992	0.536612	-3.71752	-1.08242	10.6134	10.7691	10.7965	10.7831	10.8142	10.7702	10.7389	10.8349	10.5769	10.5683	10.766	10.5695	10.6027	10.4874	10.5148	10.5584	10.6308	10.8557	10.6727	10.7051	10.6757	10.6777	10.6979	10.6988
ENSRNOG00000019028	690769	Znrf1	protein_coding	RGD Symbol	1	zinc and ring finger 1 [Source:RGD Symbol;Acc:1592195]	-0.124883	-0.222988	-0.0267785	6.03952	-2.61259	0.0145378	0.536612	-2.97405	-1.09042	6.06305	6.09362	6.12224	6.10315	6.12284	6.18874	6.11647	6.11479	5.90986	6.03846	6.12186	5.97384	5.94741	5.96252	5.87852	5.8615	6.08157	6.04466	6.09054	6.0976	6.07796	6.03738	6.02395	5.87587
ENSRNOG00000019085	363194	Xpo5	protein_coding	RGD Symbol	1	exportin 5 [Source:RGD Symbol;Acc:1311522]	0.130142	0.0208769	0.239406	6.66015	2.44452	0.0213563	0.536612	-3.33325	1.0944	6.61072	6.57521	6.53479	6.54445	6.62265	6.47864	6.62571	6.56002	6.75851	6.75592	6.8698	6.71202	6.76788	6.73082	6.78929	6.84354	6.53844	6.64179	6.53252	6.72711	6.59115	6.5839	6.76264	6.68616
ENSRNOG00000019138	29313	Clec11a	protein_coding	RGD Symbol	1	C-type lectin domain containing 11A [Source:RGD Symbol;Acc:3627]	-0.318158	-0.508341	-0.127974	3.12507	-3.43342	0.00194797	0.536612	-1.59919	-1.24674	3.09576	3.2049	3.43206	3.32188	3.01577	3.09075	3.4881	3.57388	3.10838	3.08611	2.77644	3.20417	2.74176	3.01675	3.00591	3.11551	3.05693	3.48097	3.29137	3.0903	2.98722	2.90216	2.99719	2.91733
ENSRNOG00000019177	307500	Psd2	protein_coding	RGD Symbol	1	pleckstrin and Sec7 domain containing 2 [Source:RGD Symbol;Acc:1311075]	0.107503	0.0182516	0.196755	7.40763	2.47208	0.0200663	0.536612	-3.32087	1.07736	7.42839	7.38736	7.35072	7.35879	7.44682	7.3779	7.40424	7.53276	7.35342	7.1973	7.16739	7.36626	7.51408	7.46953	7.51159	7.51227	7.30593	7.41539	7.40603	7.45911	7.34855	7.42747	7.49202	7.54986
ENSRNOG00000019183	81639	Alox15	protein_coding	RGD Symbol	1	arachidonate 15-lipoxygenase [Source:RGD Symbol;Acc:70493]	-0.424086	-0.740926	-0.107247	2.63341	-2.74709	0.0106056	0.536612	-2.86876	-1.34172	2.82658	2.79905	2.68852	2.7936	2.13441	2.84862	2.67493	3.09725	2.71819	2.55418	2.54324	2.59027	2.94821	2.48483	2.11283	2.24396	2.61963	2.65407	2.43191	2.52385	2.8304	3.45318	2.4497	2.18037
ENSRNOG00000019202	25066	PVR	protein_coding	RGD Symbol	1	poliovirus receptor [Source:RGD Symbol;Acc:3813]	0.276045	0.0457925	0.506298	2.86477	2.46055	0.0205969	0.536612	-3.22438	1.21087	3.12184	2.87048	2.56822	2.85046	3.09594	2.84862	3.04653	3.07248	2.8219	2.45923	2.20221	2.66786	2.56906	2.78266	2.8191	3.24929	2.87228	2.779	3.03119	2.96815	2.75966	2.86133	3.27282	3.16425
ENSRNOG00000019257	246209	Kif27	protein_coding	RGD Symbol	2	kinesin family member 27 [Source:RGD Symbol;Acc:621071]	0.233921	0.0318512	0.435991	3.32246	2.37588	0.0249071	0.536612	-3.3221	1.17603	3.16427	3.10181	3.11382	3.21767	3.36915	3.09075	3.35199	3.23754	3.54209	3.06046	3.41541	3.47845	3.6061	3.29349	3.71218	3.76333	3.0467	3.03426	3.35654	3.62654	3.35666	3.17078	3.27282	3.35622
ENSRNOG00000019302	81803	Stx4	protein_coding	RGD Symbol	2	syntaxin 4 [Source:RGD Symbol;Acc:621019]	-0.135929	-0.25752	-0.0143384	4.47944	-2.2944	0.0298189	0.536612	-3.46449	-1.0988	4.58401	4.41779	4.51575	4.66278	4.4864	4.55524	4.60607	4.63224	4.24214	4.36022	4.44054	4.39649	4.46758	4.36763	4.39962	4.36927	4.51033	4.56627	4.61616	4.42389	4.46955	4.56548	4.46456	4.38664
ENSRNOG00000019310	685691	Eid2	protein_coding	RGD Symbol	1	EP300 interacting inhibitor of differentiation 2 [Source:RGD Symbol;Acc:1591322]	-0.175555	-0.310841	-0.0402687	4.95983	-2.66328	0.0129184	0.536612	-2.82769	-1.1294	5.14427	4.88952	5.11842	5.05027	4.94177	5.00629	4.9936	5.17638	4.78174	5.00608	4.93757	4.89617	5.09298	4.76196	4.78035	4.64085	5.01162	4.98755	4.98631	4.86769	5.13287	4.9304	5.00156	4.89959
ENSRNOG00000019352	287477	Emc6	protein_coding	RGD Symbol	3	ER membrane protein complex subunit 6 [Source:RGD Symbol;Acc:1309231]	-0.176249	-0.30373	-0.0487674	5.17212	-2.83751	0.0085494	0.536612	-2.49845	-1.12994	5.31219	5.35067	5.32874	5.23512	5.45959	5.28591	5.17743	5.07404	5.00014	5.10975	5.1155	5.20807	5.07841	5.27634	4.94171	5.05741	5.30781	5.22568	5.14755	5.10223	5.1188	5.23745	4.99573	4.98466
ENSRNOG00000019358	24890	Esr1	protein_coding	RGD Symbol	7	estrogen receptor 1 [Source:RGD Symbol;Acc:2581]	0.458293	0.1096	0.806985	0.908597	2.69747	0.011923	0.536612	-3.32327	1.37391	0.0913702	0.791706	0.281699	0.711562	0.807051	0.841277	0.822038	0.893155	1.16864	1.1903	1.10267	1.28025	1.28418	0.682059	1.32433	1.18951	0.526983	0.2269	1.38805	1.07424	0.677625	1.13125	1.23865	1.08083
ENSRNOG00000019388	245963	Egfl7	protein_coding	RGD Symbol	1	EGF-like-domain, multiple 7 [Source:RGD Symbol;Acc:708507]	-0.305387	-0.556457	-0.0543178	4.71354	-2.4964	0.0189881	0.536612	-3.12663	-1.23575	4.98767	4.76758	5.01702	5.19452	4.65467	4.66744	4.70118	5.03611	4.54462	4.48115	4.36618	4.62376	4.18155	4.48253	4.34063	4.39836	5.01687	5.07679	5.01831	4.76471	4.81478	4.7815	4.6543	4.5527
ENSRNOG00000019407	298447	Dmap1	protein_coding	RGD Symbol	1	DNA methyltransferase 1-associated protein 1 [Source:RGD Symbol;Acc:1311295]	-0.14328	-0.256505	-0.0300547	5.23079	-2.59716	0.015067	0.536612	-2.95996	-1.10441	5.2836	5.38767	5.33138	5.25632	5.23268	5.28591	5.14544	5.34872	5.167	5.36939	5.43714	5.17125	5.06959	5.12242	5.07296	5.13437	5.39306	5.23298	5.23432	5.04295	5.28165	5.27421	5.05585	5.20815
ENSRNOG00000019419	309194	Taf6l	protein_coding	RGD Symbol	1	TATA-box binding protein associated factor 6 like [Source:RGD Symbol;Acc:1310123]	0.256455	0.0476353	0.465274	4.14625	2.52056	0.0179702	0.536612	-3.07142	1.19454	4.17053	3.74305	4.00218	4.08475	4.22634	3.83019	3.94542	3.75601	4.2359	4.19325	4.2313	4.31684	4.35602	4.30134	4.2449	4.54869	4.13386	4.23903	4.13831	4.52188	4.03293	3.99002	4.14422	4.12314
ENSRNOG00000019482	50664	Gnao1	protein_coding	RGD Symbol	1	G protein subunit alpha o1 [Source:RGD Symbol;Acc:628732]	-0.104669	-0.185975	-0.0233625	9.52612	-2.64211	0.0135733	0.536612	-3.05769	-1.07525	9.53042	9.53352	9.61173	9.59479	9.56313	9.5432	9.62327	9.63522	9.50921	9.50919	9.52554	9.49258	9.47518	9.41157	9.4001	9.3476	9.53861	9.6027	9.59612	9.61137	9.56007	9.43916	9.52993	9.44263
ENSRNOG00000019522	360496	Ciao3	protein_coding	RGD Symbol	1	cytosolic iron-sulfur assembly component 3 [Source:RGD Symbol;Acc:1305982]	-0.188554	-0.334743	-0.0423651	4.48165	-2.64715	0.0134145	0.536612	-2.84877	-1.13962	4.49371	4.58426	4.55245	4.57271	4.51167	4.65911	4.54495	4.48986	4.33272	4.70871	4.56626	4.45456	4.27142	4.34249	4.09372	4.299	4.71155	4.67029	4.44694	4.25371	4.56391	4.47364	4.48553	4.47642
ENSRNOG00000019575	361313	Rell2	protein_coding	RGD Symbol	1	RELT-like 2 [Source:RGD Symbol;Acc:1305276]	-0.148356	-0.275985	-0.0207267	4.80215	-2.38568	0.0243693	0.536612	-3.32566	-1.10831	4.91248	4.77505	4.92905	4.93669	4.86213	4.66744	5.06686	4.85917	4.66107	4.76537	4.77105	4.65458	4.6871	4.76952	4.64063	4.79832	4.79644	4.87076	4.84424	4.73437	4.94481	4.72572	4.85134	4.72743
ENSRNOG00000019590	681012	Smg5	protein_coding	RGD Symbol	3	SMG5 nonsense mediated mRNA decay factor [Source:RGD Symbol;Acc:1584731]	-0.132413	-0.22711	-0.0377167	6.25053	-2.86982	0.00791052	0.536612	-2.47111	-1.09613	6.35358	6.33245	6.32675	6.27786	6.30132	6.18874	6.28881	6.26033	6.3039	6.27289	6.49662	6.37872	6.0966	6.03177	6.14302	6.12352	6.33591	6.22873	6.11227	6.16865	6.25168	6.25791	6.16711	6.31361
ENSRNOG00000019612	302995	Haghl	protein_coding	RGD Symbol	1	hydroxyacylglutathione hydrolase-like [Source:RGD Symbol;Acc:1308042]	0.166897	0.0250123	0.308782	4.43136	2.41418	0.0228642	0.536612	-3.25932	1.12264	4.36135	4.30885	4.23448	4.44929	4.14791	4.26823	4.34944	4.48517	4.17844	4.37591	4.47191	4.27778	4.53317	4.59747	4.6255	4.67295	4.70506	4.56241	4.59702	4.35023	4.30543	4.45547	4.62057	4.4187
ENSRNOG00000019635	363283	Cops8	protein_coding	RGD Symbol	1	COP9 signalosome subunit 8 [Source:RGD Symbol;Acc:1311404]	-0.122742	-0.232566	-0.0129167	6.75039	-2.29376	0.0298608	0.536612	-3.61906	-1.0888	6.80293	6.87353	6.85155	6.84041	6.74046	6.86365	6.80119	6.82296	6.5949	6.74287	6.79295	6.62522	6.6056	6.62536	6.5499	6.61681	6.86392	6.8147	6.80684	6.58227	6.83857	6.81173	6.73576	6.80529
ENSRNOG00000019639	290648	Pgpep1	protein_coding	RGD Symbol	1	pyroglutamyl-peptidase I [Source:RGD Symbol;Acc:1303133]	0.209791	0.0578239	0.361757	5.28383	2.83331	0.00863579	0.536612	-2.50991	1.15652	5.19632	5.1671	5.16656	5.14708	5.27019	5.3127	5.14249	5.14999	5.25301	5.31891	5.36976	5.221	5.61117	5.55325	5.56038	5.45831	4.97432	5.3761	5.11294	5.30392	5.09888	5.22677	5.39866	5.42209
ENSRNOG00000019745	171009	Actn3	protein_coding	RGD Symbol	1	actinin alpha 3 [Source:RGD Symbol;Acc:621792]	-0.623119	-0.988561	-0.257677	0.154731	-3.49953	0.00164469	0.536612	-2.79408	-1.5402	0.0913702	0.131192	0.446758	0.884893	0.288584	-0.381115	0.416781	0.775319	0.341472	-0.0965813	0.482943	0.582282	-0.778109	-0.286232	0.101938	0.452545	0.197675	-0.0283568	-0.428237	-0.23696	0.33249	0.283253	0.178104	-0.0384685
ENSRNOG00000019873	102551660	Eml3	protein_coding	RGD Symbol	1	EMAP like 3 [Source:RGD Symbol;Acc:7630023]	0.263484	0.092727	0.434241	4.30008	3.16689	0.0038177	0.536612	-1.88273	1.20037	4.43252	4.24577	4.1472	4.19863	3.94022	4.08144	4.02431	4.16031	4.58449	4.38627	4.52414	4.18054	4.29682	4.42143	4.39517	4.56161	4.34898	4.17984	4.32665	4.56082	4.23417	4.23878	4.25094	4.48076
ENSRNOG00000019934	361309	Paip2	protein_coding	RGD Symbol	1	poly(A) binding protein interacting protein 2 [Source:RGD Symbol;Acc:1359176]	-0.114294	-0.208431	-0.0201568	6.94825	-2.49183	0.0191864	0.536612	-3.25897	-1.08245	7.08944	7.01581	6.96139	7.02849	7.04383	7.00588	6.9551	7.14369	6.86047	6.93948	6.83404	6.95345	6.83703	6.85599	6.81785	6.77771	7.10302	6.92921	6.97709	6.82314	6.95316	6.96975	6.95007	6.93288
ENSRNOG00000019971	498606	Kxd1	protein_coding	RGD Symbol	1	KxDL motif containing 1 [Source:RGD Symbol;Acc:1562866]	-0.200584	-0.35011	-0.051059	4.68739	-2.75321	0.0104529	0.536612	-2.65452	-1.14916	4.87975	4.55421	4.91854	4.79178	4.63946	4.73634	4.6606	4.73446	4.62329	4.89074	4.83792	4.74685	4.59999	4.65577	4.55938	4.46406	4.95256	4.72997	4.73295	4.48995	4.39683	4.6677	4.56649	4.6677
ENSRNOG00000019987	362252	Scand1	protein_coding	RGD Symbol	1	SCAN domain-containing 1 [Source:RGD Symbol;Acc:1308530]	-0.20588	-0.347253	-0.0645062	6.7589	-2.98884	0.00592588	0.536612	-2.24344	-1.15339	6.94297	6.87874	6.95541	6.92805	6.67672	6.96424	6.86331	6.59957	6.57525	6.80211	6.74607	6.71019	6.74868	6.79615	6.58062	6.49862	6.90486	6.81308	6.86798	6.57087	6.86155	6.6292	6.69942	6.5999
ENSRNOG00000020009	266734	Npas4	protein_coding	RGD Symbol	1	neuronal PAS domain protein 4 [Source:RGD Symbol;Acc:628866]	-0.876563	-1.48735	-0.265771	1.42861	-2.94542	0.00658775	0.536612	-2.87065	-1.836	0.842343	1.51685	2.05748	1.95139	1.70849	2.52119	2.46472	2.53361	1.1152	1.14221	1.81189	0.871789	1.24295	0.399659	0.342946	1.14442	0.889553	0.632157	1.89369	2.01938	2.08882	1.38279	0.881711	0.831471
ENSRNOG00000020027	310635	Arhgef2	protein_coding	RGD Symbol	7	Rho/Rac guanine nucleotide exchange factor 2 [Source:RGD Symbol;Acc:1304659]	0.190934	0.0521046	0.329763	6.6618	2.82266	0.00885893	0.536612	-2.5849	1.1415	6.53026	6.60693	6.61614	6.48957	6.736	6.70382	6.47587	6.40499	6.64289	6.58431	6.89894	6.66076	6.93896	6.78033	6.77992	6.93243	6.46926	6.791	6.62137	6.83351	6.51911	6.6026	6.5904	6.67388
ENSRNOG00000020029	685545	Mcrip2	protein_coding	RGD Symbol	1	MAPK regulated co-repressor interacting protein 2 [Source:RGD Symbol;Acc:1592603]	0.288857	0.0641554	0.513559	2.75679	2.63836	0.0136924	0.536612	-2.99162	1.22167	2.73944	2.57788	2.51343	2.41436	2.57898	2.69417	2.67493	2.84278	2.60644	2.51695	2.5766	2.65267	3.3776	3.28296	3.02909	3.05589	2.66047	2.80535	2.78291	2.90902	2.60685	2.74643	2.83672	2.68098
ENSRNOG00000020038	316533	Chpf	protein_coding	RGD Symbol	1	chondroitin polymerizing factor [Source:RGD Symbol;Acc:1359458]	-0.112354	-0.206256	-0.018452	7.15662	-2.45567	0.0208254	0.536612	-3.33846	-1.08099	7.29056	7.23465	7.23413	7.22003	7.16228	7.08105	7.16043	7.18182	7.15173	7.24647	7.07266	7.17955	7.08462	7.06096	7.02657	6.89634	7.29894	7.19891	7.17135	7.09793	7.27817	7.17807	7.14784	7.1039
ENSRNOG00000020049	246187	Slc7a6os	protein_coding	RGD Symbol	1	solute carrier family 7, member 6 opposite strand [Source:RGD Symbol;Acc:708394]	-0.170332	-0.297165	-0.0434988	5.11304	-2.75626	0.0103775	0.536612	-2.65419	-1.12532	5.22867	5.32293	5.1457	5.22172	5.2174	5.29131	5.14544	5.06151	4.95903	5.21521	5.20354	5.03148	4.92396	4.92322	4.94171	4.84486	5.3206	5.26656	5.07472	5.06479	5.18508	5.21061	4.97808	4.93486
ENSRNOG00000020097	24504	Inha	protein_coding	RGD Symbol	1	inhibin subunit alpha [Source:RGD Symbol;Acc:2912]	-0.16407	-0.303709	-0.0244321	5.04779	-2.41148	0.0230033	0.536612	-3.29307	-1.12044	5.10123	5.15284	5.22741	5.25895	5.11668	4.92527	5.08538	5.2165	4.88113	4.88344	4.88195	4.90901	4.95301	5.09559	4.82076	5.1257	5.13265	5.18361	5.0664	4.96671	5.1103	5.0773	5.12162	4.85342
ENSRNOG00000020179	100363253	Nt5c2	protein_coding	RGD Symbol	1	5'-nucleotidase, cytosolic II [Source:RGD Symbol;Acc:2323387]	-0.159069	-0.253017	-0.0651207	5.67208	-3.47499	0.00175149	0.536612	-1.18165	-1.11657	5.65194	5.67385	5.76966	5.83381	5.71847	5.65388	5.67799	5.76666	5.67845	5.73225	5.62424	5.70606	5.69381	5.73614	5.65094	5.42571	5.7075	5.68189	5.68029	5.67438	5.67858	5.58338	5.52557	5.60439
ENSRNOG00000020199	313775	RGD1311517	protein_coding	RGD Symbol	1	similar to RIKEN cDNA 9430015G10 [Source:RGD Symbol;Acc:1311517]	-0.234238	-0.398512	-0.0699647	4.21932	-2.92649	0.00689766	0.536612	-2.34095	-1.17629	4.40093	4.33939	4.16508	4.48115	4.35293	4.25723	4.44812	4.51765	4.04905	4.08929	4.3518	4.1266	4.00171	4.08199	3.89359	4.08302	4.26762	4.20974	4.18519	4.12969	4.04488	4.31132	4.25584	4.21989
ENSRNOG00000020230	362827	Pias4	protein_coding	RGD Symbol	1	protein inhibitor of activated STAT, 4 [Source:RGD Symbol;Acc:1308737]	0.14977	0.0281485	0.271392	5.61764	2.52739	0.0176918	0.536612	-3.1129	1.10939	5.57066	5.45196	5.61343	5.44353	5.32824	5.4102	5.53038	5.54378	5.48135	5.63786	5.79693	5.57122	5.92315	5.88978	5.76921	5.75492	5.59263	5.50629	5.62657	5.60714	5.6651	5.69603	5.67727	5.73564
ENSRNOG00000020271	361655	Tial1	protein_coding	RGD Symbol	1	Tia1 cytotoxic granule-associated RNA binding protein-like 1 [Source:RGD Symbol;Acc:1595845]	0.134254	0.0238041	0.244705	5.98561	2.4947	0.0190616	0.536612	-3.19838	1.09753	5.88547	5.8556	5.96437	6.04038	5.93633	6.0218	5.92757	5.81038	5.95998	5.89709	6.07886	5.85115	6.23048	6.07361	6.07644	6.19574	5.75384	5.83523	6.00458	6.13163	5.99879	6.01273	6.03963	6.07294
ENSRNOG00000020298	293524	Bag3	protein_coding	RGD Symbol	1	Bcl2-associated athanogene 3 [Source:RGD Symbol;Acc:1307794]	0.285397	0.0490963	0.521698	2.68462	2.4788	0.0197629	0.536612	-3.22219	1.21875	2.24952	2.84233	2.43698	2.4331	2.44545	2.67778	2.90082	2.78297	3.00933	2.66044	2.26494	2.55803	2.66581	2.38988	2.93406	2.8745	2.57761	2.6685	2.92472	2.72925	3.01178	2.60518	2.94969	2.83826
ENSRNOG00000020304	309458	Pdcd11	protein_coding	RGD Symbol	1	programmed cell death 11 [Source:RGD Symbol;Acc:1304933]	0.23802	0.0838756	0.392165	6.59478	3.16915	0.00379625	0.536612	-1.85406	1.17937	6.49412	6.41838	6.4141	6.43832	6.62843	6.55131	6.53656	6.61894	6.5503	6.46597	6.67758	6.44743	6.8073	6.89108	6.84177	6.98533	6.26597	6.69737	6.43028	6.64342	6.46456	6.50987	6.72962	6.76666
ENSRNOG00000020346	293735	Best1	protein_coding	RGD Symbol	1	bestrophin 1 [Source:RGD Symbol;Acc:1311656]	-0.410617	-0.722736	-0.0984973	2.29086	-2.70006	0.0118507	0.536612	-2.99974	-1.32925	2.42731	2.62821	2.20309	2.87807	2.35525	2.53945	2.28414	2.67194	2.12874	2.33638	1.7836	2.14571	2.05329	2.55653	2.17649	1.61009	2.57761	2.33033	2.51581	1.77634	2.48936	2.37314	2.26799	1.87173
ENSRNOG00000020363	292889	Med25	protein_coding	RGD Symbol	1	mediator complex subunit 25 [Source:RGD Symbol;Acc:1305137]	-0.138933	-0.235229	-0.0426383	7.15822	-2.96115	0.0063403	0.536612	-2.31654	-1.10109	7.346	7.25013	7.27176	7.21936	7.23806	7.14878	7.17131	7.1511	7.20626	7.28988	7.20054	7.20515	6.97874	7.05401	6.93521	7.05093	7.25518	7.15284	7.18487	7.17651	7.20285	7.02626	6.99243	7.08904
ENSRNOG00000020368	313782	Fbxl12	protein_coding	RGD Symbol	1	F-box and leucine-rich repeat protein 12 [Source:RGD Symbol;Acc:1305528]	-0.1768	-0.323094	-0.0305053	3.51773	-2.48034	0.0196941	0.536612	-3.15309	-1.13037	3.6734	3.68875	3.53651	3.58743	3.60661	3.64863	3.69517	3.56503	3.6209	3.55877	3.66067	3.60218	3.4152	3.05439	3.2022	3.34207	3.5159	3.52127	3.45334	3.55118	3.44947	3.53335	3.50415	3.43894
ENSRNOG00000020411	309010	Sec23ip	protein_coding	RGD Symbol	1	SEC23 interacting protein [Source:RGD Symbol;Acc:1309328]	0.196936	0.0345677	0.359304	6.23767	2.48932	0.0192963	0.536612	-3.22173	1.14626	6.1256	6.10107	6.05349	6.13067	5.97167	6.09462	6.09531	6.06857	6.3936	6.34636	6.38219	6.36014	6.56436	6.42203	6.53884	6.58447	6.10888	6.20046	6.19477	6.26141	6.0996	6.13339	6.27824	6.19432
ENSRNOG00000020430	309016	Wdr11	protein_coding	RGD Symbol	1	WD repeat domain 11 [Source:RGD Symbol;Acc:1587347]	0.105804	0.0234325	0.188176	6.18494	2.63623	0.0137606	0.536612	-2.93604	1.07609	6.16479	6.10995	6.13893	6.13497	6.21548	6.12063	6.07229	6.16837	6.12114	6.17917	6.19886	6.1314	6.24361	6.31627	6.25292	6.24863	6.15247	6.24807	6.08231	6.23155	6.20585	6.14194	6.31385	6.24502
ENSRNOG00000020438	499691	Prpf38b	protein_coding	RGD Symbol	1	pre-mRNA processing factor 38B [Source:RGD Symbol;Acc:1562940]	0.192783	0.0712012	0.314365	6.35423	3.2543	0.00306726	0.536612	-1.66297	1.14297	6.37361	6.36001	6.21244	6.10607	6.30132	6.3921	6.40147	6.15663	6.38234	6.39847	6.41483	6.3342	6.52406	6.43159	6.54689	6.62196	6.22912	6.22018	6.21625	6.39993	6.33432	6.33326	6.4406	6.36975
ENSRNOG00000020452	NA	Nsmce4a	protein_coding	MGI Symbol	1	NSE4 homolog A, SMC5-SMC6 complex component [Source:MGI Symbol;Acc:MGI:1915122]	-0.155316	-0.279983	-0.0306492	4.49176	-2.55695	0.0165318	0.536612	-3.01011	-1.11367	4.7548	4.47391	4.63605	4.46759	4.57299	4.54624	4.46707	4.49918	4.69789	4.68373	4.61524	4.59227	4.41288	4.51888	4.37269	4.34954	4.59351	4.33712	4.51377	4.30965	4.26003	4.40427	4.31326	4.40961
ENSRNOG00000020463	293673	Eif1ad	protein_coding	RGD Symbol	1	eukaryotic translation initiation factor 1A domain containing [Source:RGD Symbol;Acc:1304686]	-0.199467	-0.334301	-0.064632	4.89537	-3.03617	0.0052767	0.536612	-2.10693	-1.14827	4.99474	4.92351	5.0203	4.97236	4.94486	5.04195	5.17455	5.02325	4.75578	4.9408	5.06937	4.80296	4.60813	4.58895	4.67409	4.71211	4.96348	4.94671	4.91393	4.82033	4.88625	4.93369	4.85134	4.92532
ENSRNOG00000020466	83611	Apba3	protein_coding	RGD Symbol	1	amyloid beta precursor protein binding family A member 3 [Source:RGD Symbol;Acc:620846]	0.198044	0.0229443	0.373143	4.04988	2.32131	0.0281069	0.536612	-3.40294	1.14714	3.92117	3.8809	3.89908	3.81875	4.03623	3.98479	3.89032	4.10031	4.09808	4.08929	4.07084	4.20156	4.27142	4.22638	4.1894	4.44559	3.93186	3.98034	4.02834	4.11929	3.76328	4.12838	4.17553	3.9459
ENSRNOG00000020475	29678	Sart1	protein_coding	RGD Symbol	1	spliceosome associated factor 1, recruiter of U4/U6.U5 tri-snRNP [Source:RGD Symbol;Acc:61930]	-0.146441	-0.271264	-0.0216167	6.75385	-2.4078	0.0231935	0.536612	-3.4073	-1.10684	6.86342	6.877	6.92512	6.81831	6.76519	6.90649	6.74114	6.84415	6.68362	6.81559	6.85713	6.62327	6.55912	6.46575	6.56484	6.54381	6.89277	6.82198	6.79177	6.56801	6.86071	6.81173	6.74448	6.74696
ENSRNOG00000020489	292722	Tmem145	protein_coding	RGD Symbol	1	transmembrane protein 145 [Source:RGD Symbol;Acc:1595911]	0.191904	0.0433527	0.340455	7.34592	2.65134	0.0132841	0.536612	-2.9629	1.14227	7.24236	7.26479	7.13326	7.18038	7.41536	7.12176	7.13399	7.39222	7.47374	7.2486	7.49089	7.36568	7.37968	7.52699	7.45762	7.74481	7.35029	7.51055	7.39333	7.40609	7.30326	7.16415	7.27011	7.33207
ENSRNOG00000020525	60379	Col5a3	protein_coding	RGD Symbol	1	collagen type V alpha 3 chain [Source:RGD Symbol;Acc:70922]	0.234859	0.0837981	0.38592	5.44784	3.19089	0.00359566	0.536612	-1.78764	1.17679	5.45406	5.27371	5.29665	5.36764	5.51272	5.21099	5.418	5.44835	5.42482	5.46291	4.96302	5.25156	5.40239	5.54886	5.57423	5.50811	5.74279	5.29938	5.68029	5.41648	5.76238	5.45432	5.70435	5.57014
ENSRNOG00000020644	497878	Nsg2	protein_coding	RGD Symbol	1	neuronal vesicle trafficking associated 2 [Source:RGD Symbol;Acc:1563944]	-0.119116	-0.218761	-0.0194703	10.917	-2.4534	0.0209325	0.536612	-3.46798	-1.08607	10.8928	11.0093	11.0639	11.0244	10.8588	10.965	10.9202	10.9831	10.7914	10.8863	10.9971	10.8456	10.9246	10.9681	10.8375	10.8233	11.0205	11.0026	11.055	10.9508	10.8292	10.7896	10.8299	10.7398
ENSRNOG00000020692	361727	Tmem216	protein_coding	RGD Symbol	1	transmembrane protein 216 [Source:RGD Symbol;Acc:1304607]	0.245023	0.045143	0.444903	2.58187	2.51591	0.0181621	0.536612	-3.19158	1.18511	2.63469	2.59485	2.58603	2.57483	2.44545	2.59289	2.26261	2.11555	2.80513	2.85202	2.56002	2.59027	2.66581	2.59109	2.75103	2.65096	2.71317	2.36618	2.5951	2.6302	2.30295	2.5886	2.67087	2.82465
ENSRNOG00000020706	54263	Kcnn3	protein_coding	RGD Symbol	1	potassium calcium-activated channel subfamily N member 3 [Source:RGD Symbol;Acc:2964]	0.262891	0.0480503	0.477731	3.77084	2.5114	0.0183499	0.536612	-3.0908	1.19988	3.49869	3.54768	3.45162	3.78997	3.61441	3.53491	3.75036	3.70857	4.13211	3.68163	3.60517	3.9453	4.15957	3.94175	4.16345	4.23054	3.5159	3.34388	3.6812	3.9536	3.82	3.61749	3.97066	3.84164
ENSRNOG00000020864	100359836	Kirrel2	protein_coding	RGD Symbol	1	kirre like nephrin family adhesion molecule 2 [Source:RGD Symbol;Acc:1308456]	0.40355	0.0509121	0.756189	1.54807	2.34869	0.0264576	0.536612	-3.56752	1.32276	1.57931	0.958356	1.80716	0.771683	1.38291	1.66951	1.39715	1.63012	2.18169	1.56334	1.97088	1.15652	1.67359	1.16749	1.65746	1.7063	1.83114	1.16719	1.76245	1.87852	1.35186	1.42076	1.73532	1.73291
ENSRNOG00000020873	64563	Nphs1	protein_coding	RGD Symbol	1	NPHS1 nephrin [Source:RGD Symbol;Acc:620460]	0.390146	0.063314	0.716978	0.652372	2.44996	0.0210956	0.536612	-3.60329	1.31053	0.406244	0.731585	0.663569	0.938332	0.123524	0.0845484	0.56488	0.350013	0.341472	0.388846	0.906751	-0.05159	0.626281	0.971566	1.43258	1.09788	0.526983	0.745367	0.829561	1.03052	0.408439	0.826395	0.776742	0.936441
ENSRNOG00000020951	24779	Slc4a1	protein_coding	RGD Symbol	2	solute carrier family 4 member 1 [Source:RGD Symbol;Acc:3710]	-0.619254	-1.0668	-0.171711	2.66126	-2.83982	0.00850207	0.536612	-2.73623	-1.53608	2.68219	3.44846	3.2203	2.93176	2.89291	2.92005	2.4265	3.09725	2.60644	2.67742	2.90018	2.43916	2.3536	1.95839	2.57324	1.90861	2.94018	2.68278	2.10348	2.24656	2.85775	3.41606	1.73532	2.85174
ENSRNOG00000021004	292912	Rasip1	protein_coding	RGD Symbol	1	Ras interacting protein 1 [Source:RGD Symbol;Acc:1305291]	-0.164856	-0.277988	-0.0517248	5.56193	-2.99074	0.00589837	0.536612	-2.20226	-1.12105	5.64296	5.45428	5.76185	5.78359	5.39993	5.32328	5.60927	5.6184	5.54336	5.49916	5.60011	5.52401	5.55123	5.6217	5.49113	5.56696	5.64104	5.64771	5.63785	5.55215	5.56702	5.55805	5.54567	5.34553
ENSRNOG00000021041	100361389	Fam171a2	protein_coding	RGD Symbol	1	family with sequence similarity 171, member A2 [Source:RGD Symbol;Acc:1307966]	-0.0856987	-0.158966	-0.0124311	8.96444	-2.4006	0.0235704	0.536612	-3.52031	-1.0612	8.99848	8.95723	9.05519	9.06339	8.97631	8.91121	8.89634	9.0312	8.88998	8.93981	8.95224	8.89406	8.9557	9.0543	8.9162	8.86617	9.02414	9.07991	8.95725	8.93806	9.03265	8.96002	8.94884	8.84786
ENSRNOG00000021056	276720	Kcnj14	protein_coding	RGD Symbol	1	potassium voltage-gated channel subfamily J member 14 [Source:RGD Symbol;Acc:628872]	0.201281	0.0481334	0.354429	3.3094	2.69743	0.0119243	0.536612	-2.81809	1.14972	3.1809	3.1938	3.12605	3.20682	3.2837	3.38139	3.27879	3.36539	3.31209	3.29848	3.38749	3.12935	3.42445	3.28296	3.31964	3.76333	3.06709	3.30747	3.36561	3.42178	3.25746	3.29863	3.44543	3.32755
ENSRNOG00000021058	308592	Grwd1	protein_coding	RGD Symbol	1	glutamate-rich WD repeat containing 1 [Source:RGD Symbol;Acc:1310649]	-0.216515	-0.388414	-0.0446165	4.63279	-2.58507	0.0154942	0.536612	-2.96293	-1.16192	4.66308	4.63848	4.73116	4.72873	4.76037	4.72442	4.75229	4.87357	4.67036	4.63243	4.79958	4.46764	4.25596	4.40209	4.15821	4.54869	4.88238	4.78728	4.56193	4.47779	4.75057	4.60312	4.54268	4.77421
ENSRNOG00000021100	310663	Tnfaip8l2	protein_coding	RGD Symbol	1	TNF alpha induced protein 8 like 2 [Source:RGD Symbol;Acc:1310519]	-0.329902	-0.614807	-0.0449974	2.11532	-2.37653	0.0248714	0.536612	-3.44478	-1.25693	2.45492	2.31655	2.17982	2.1682	2.39201	2.07206	2.60821	2.29755	2.35306	1.88892	1.81189	2.2503	1.76378	1.45699	2.11283	1.98732	2.71317	2.31207	2.24787	1.77634	1.91745	2.02433	1.79029	1.87173
ENSRNOG00000021123	NA	AC098622.1	processed_pseudogene	Clone-based (Ensembl) gene	1		-0.507576	-0.874497	-0.140655	0.383444	-2.83913	0.00851615	0.536612	-3.35957	-1.42166	0.461739	0.386449	0.965225	0.711562	0.123524	0.270962	0.416781	0.265124	0.744828	-0.216876	0.169786	0.818349	0.862349	0.616471	0.342946	0.376597	0.693633	0.374999	-0.0938182	-0.468285	0.61489	0.198364	0.178104	0.388953
ENSRNOG00000021198	680403	Hist1h2bcl1	protein_coding	RGD Symbol	1	histone cluster 1 H2B family member C like 1 [Source:RGD Symbol;Acc:1591796]	-0.513921	-0.865572	-0.162269	4.48534	-2.99944	0.00577414	0.536612	-2.19279	-1.42793	4.56829	4.9134	4.63605	4.79541	4.829	4.94596	4.83121	4.74625	4.41242	4.80838	4.84135	4.48489	3.53957	3.61227	3.60058	3.53783	4.55432	4.98179	4.39028	4.57991	4.50458	4.57814	4.39533	4.56093
ENSRNOG00000021198	100365043	Hist1h2bcl1	protein_coding	RGD Symbol	1	histone cluster 1 H2B family member C like 1 [Source:RGD Symbol;Acc:1591796]	-0.513921	-0.865572	-0.162269	4.48534	-2.99944	0.00577414	0.536612	-2.19279	-1.42793	4.56829	4.9134	4.63605	4.79541	4.829	4.94596	4.83121	4.74625	4.41242	4.80838	4.84135	4.48489	3.53957	3.61227	3.60058	3.53783	4.55432	4.98179	4.39028	4.57991	4.50458	4.57814	4.39533	4.56093
ENSRNOG00000021198	100364835	Hist1h2bcl1	protein_coding	RGD Symbol	1	histone cluster 1 H2B family member C like 1 [Source:RGD Symbol;Acc:1591796]	-0.513921	-0.865572	-0.162269	4.48534	-2.99944	0.00577414	0.536612	-2.19279	-1.42793	4.56829	4.9134	4.63605	4.79541	4.829	4.94596	4.83121	4.74625	4.41242	4.80838	4.84135	4.48489	3.53957	3.61227	3.60058	3.53783	4.55432	4.98179	4.39028	4.57991	4.50458	4.57814	4.39533	4.56093
ENSRNOG00000021198	684797	Hist1h2bcl1	protein_coding	RGD Symbol	1	histone cluster 1 H2B family member C like 1 [Source:RGD Symbol;Acc:1591796]	-0.513921	-0.865572	-0.162269	4.48534	-2.99944	0.00577414	0.536612	-2.19279	-1.42793	4.56829	4.9134	4.63605	4.79541	4.829	4.94596	4.83121	4.74625	4.41242	4.80838	4.84135	4.48489	3.53957	3.61227	3.60058	3.53783	4.55432	4.98179	4.39028	4.57991	4.50458	4.57814	4.39533	4.56093
ENSRNOG00000021198	306945	Hist1h2bcl1	protein_coding	RGD Symbol	1	histone cluster 1 H2B family member C like 1 [Source:RGD Symbol;Acc:1591796]	-0.513921	-0.865572	-0.162269	4.48534	-2.99944	0.00577414	0.536612	-2.19279	-1.42793	4.56829	4.9134	4.63605	4.79541	4.829	4.94596	4.83121	4.74625	4.41242	4.80838	4.84135	4.48489	3.53957	3.61227	3.60058	3.53783	4.55432	4.98179	4.39028	4.57991	4.50458	4.57814	4.39533	4.56093
ENSRNOG00000021198	100910200	Hist1h2bcl1	protein_coding	RGD Symbol	1	histone cluster 1 H2B family member C like 1 [Source:RGD Symbol;Acc:1591796]	-0.513921	-0.865572	-0.162269	4.48534	-2.99944	0.00577414	0.536612	-2.19279	-1.42793	4.56829	4.9134	4.63605	4.79541	4.829	4.94596	4.83121	4.74625	4.41242	4.80838	4.84135	4.48489	3.53957	3.61227	3.60058	3.53783	4.55432	4.98179	4.39028	4.57991	4.50458	4.57814	4.39533	4.56093
ENSRNOG00000021237	499891	RGD1565616	protein_coding	RGD Symbol	1	RGD1565616 [Source:RGD Symbol;Acc:1565616]	0.28794	0.109215	0.466664	6.84628	3.30654	0.00268883	0.536612	-1.56185	1.2209	6.53674	6.67834	6.6952	6.84041	6.85926	6.7129	6.79276	6.66212	6.8916	6.63623	6.71551	6.91817	7.19479	7.22604	7.21962	7.24095	6.46734	6.71311	6.75254	7.17337	6.65685	6.73187	6.9873	7.00781
ENSRNOG00000021245	311428	RGD1311739	protein_coding	RGD Symbol	2	similar to RIKEN cDNA 1700037H04 [Source:RGD Symbol;Acc:1311739]	0.197735	0.0728188	0.322652	5.77815	3.24879	0.00311004	0.536612	-1.66702	1.1469	5.73452	5.60849	5.67089	5.78542	5.76476	5.69723	5.67799	5.81785	5.45471	5.5063	5.63616	5.59723	6.08207	6.00479	5.92559	6.12061	5.72686	5.84955	5.84343	5.96017	5.75694	5.77511	5.87934	5.79965
ENSRNOG00000021260	113910	Prnd	protein_coding	RGD Symbol	1	prion like protein doppel [Source:RGD Symbol;Acc:1306618]	0.433798	0.0524678	0.815129	0.73393	2.33477	0.027285	0.536612	-3.71385	1.35078	1.0376	0.131192	0.729158	0.989863	0.633719	0.436021	0.416781	0.265124	0.0311321	-0.216876	0.254674	0.0446254	1.54382	1.29873	1.20729	0.721732	0.640194	0.689872	1.07057	0.985433	1.23156	1.42076	0.881711	1.16964
ENSRNOG00000021478	689256	Tpd52l1	protein_coding	RGD Symbol	2	TPD52 like 1 [Source:RGD Symbol;Acc:1594796]	-0.241678	-0.447402	-0.0359544	3.94575	-2.41107	0.0230242	0.536612	-3.25577	-1.18237	4.14109	4.00036	4.01538	4.23646	3.92148	3.83759	4.30799	4.38815	3.8508	3.89981	3.35901	4.08195	3.73805	3.66188	4.02044	3.71018	4.06456	3.52127	4.07334	3.86302	4.06262	4.07581	3.9527	3.91412
ENSRNOG00000021525	689253	Nbeal1	protein_coding	RGD Symbol	1	neurobeachin-like 1 [Source:RGD Symbol;Acc:1594799]	0.319903	0.0636388	0.576167	4.09969	2.56205	0.016339	0.536612	-2.9997	1.24825	3.43079	4.05658	3.95498	4.01184	3.96483	3.85956	4.14102	3.86819	4.43984	3.92134	4.29281	4.11557	4.36084	4.15887	4.46905	4.69266	3.18374	4.1493	4.10077	4.498	4.0917	4.21736	4.24604	4.16695
ENSRNOG00000021548	363140	Rassf1	protein_coding	RGD Symbol	2	Ras association domain family member 1 [Source:RGD Symbol;Acc:1359383]	0.183894	0.0386167	0.329171	4.68712	2.59793	0.0150404	0.536612	-2.94131	1.13595	4.71539	4.41301	4.51575	4.54714	4.67345	4.65911	4.77908	4.68221	4.65172	4.48597	4.4939	4.53958	4.98462	4.83586	4.93866	4.86237	4.8356	4.61177	4.81141	4.70338	4.53878	4.73705	4.74405	4.73108
ENSRNOG00000021670	310418	Frem2	protein_coding	RGD Symbol	1	Fras1 related extracellular matrix protein 2 [Source:RGD Symbol;Acc:1566012]	-0.190027	-0.329025	-0.0510297	4.52648	-2.80586	0.00922214	0.536612	-2.55611	-1.14078	4.50035	4.55854	4.68645	4.68249	4.60073	4.61674	4.65648	4.72257	4.4013	4.39142	4.79605	4.64694	4.40822	4.05129	4.58697	4.5003	4.38598	4.41191	4.38582	4.6502	4.5089	4.63173	4.38198	4.47206
ENSRNOG00000021671	300114	Rtl6	protein_coding	RGD Symbol	1	retrotransposon Gag like 6 [Source:RGD Symbol;Acc:1306472]	-0.138099	-0.24391	-0.0322888	5.5312	-2.67867	0.0124611	0.536612	-2.81941	-1.10045	5.51763	5.61058	5.64987	5.52875	5.69476	5.5764	5.59642	5.54153	5.66689	5.64435	5.77015	5.4881	5.41404	5.42263	5.45949	5.22107	5.50192	5.60335	5.49425	5.55794	5.43024	5.47928	5.36736	5.51188
ENSRNOG00000021685	116671	Cdk5r1	protein_coding	RGD Symbol	1	cyclin-dependent kinase 5 regulatory subunit 1 [Source:RGD Symbol;Acc:629472]	-0.132159	-0.240983	-0.023335	7.78624	-2.49247	0.0191588	0.536612	-3.29643	-1.09593	7.63034	7.90683	7.94747	7.89401	7.88669	7.85706	7.76694	7.80874	7.73407	7.84194	8.04667	7.69057	7.72852	7.80836	7.76986	7.6181	7.60902	7.93985	7.79954	7.82614	7.73567	7.70688	7.71482	7.60165
ENSRNOG00000021752	64826	Foxq1	pseudogene	RGD Symbol	1	forkhead box Q1 [Source:RGD Symbol;Acc:621572]	-0.404918	-0.697785	-0.11205	2.43967	-2.83761	0.00854734	0.536612	-2.74629	-1.32401	2.61034	2.43438	2.81473	2.7643	2.2983	2.40648	2.72303	2.67194	1.72713	2.49797	2.49171	2.47413	2.41055	2.70591	2.49217	2.03751	2.31315	2.6099	2.43191	2.71551	2.63874	2.18739	2.48345	1.61135
ENSRNOG00000021931	305268	Uba6	protein_coding	RGD Symbol	1	ubiquitin-like modifier activating enzyme 6 [Source:RGD Symbol;Acc:1308324]	0.221882	0.0834232	0.360342	4.987	3.28896	0.00281088	0.536612	-1.59461	1.16625	4.91993	4.88263	4.82414	4.79178	4.95718	4.96297	4.79417	4.86999	5.02571	4.9408	5.12961	5.17125	5.11885	5.20283	5.22119	5.13148	4.66549	4.79388	4.94756	5.11013	5.02541	5.08323	5.05865	5.0592
ENSRNOG00000022164	683603	Zscan2	protein_coding	RGD Symbol	1	zinc finger and SCAN domain containing 2 [Source:RGD Symbol;Acc:1584548]	0.254323	0.0346786	0.473967	4.08951	2.37642	0.0248775	0.536612	-3.31318	1.19278	4.15798	4.09288	3.94811	3.84697	3.85062	3.97811	4.00499	3.82436	4.21064	4.25108	4.22079	3.98221	4.36565	4.23733	4.52719	4.27828	3.89241	4.00897	3.77271	3.83152	3.97166	4.23345	4.35943	4.30077
ENSRNOG00000022252	315394	Kbtbd3	protein_coding	RGD Symbol	1	kelch repeat and BTB domain containing 3 [Source:RGD Symbol;Acc:1310895]	0.340512	0.0428277	0.638195	2.85433	2.34765	0.0265184	0.536612	-3.39817	1.26621	2.50861	2.76945	2.67193	2.67267	2.68646	2.87762	2.62518	2.55165	3.05261	3.08611	2.71785	2.75576	3.3193	3.50762	3.36588	3.52909	2.20689	2.81835	2.65553	2.82193	2.81652	2.74643	2.87537	2.8651
ENSRNOG00000022268	362972	Pnpla3	protein_coding	RGD Symbol	1	patatin-like phospholipase domain containing 3 [Source:RGD Symbol;Acc:1595843]	0.209847	0.0393787	0.380314	3.25039	2.52648	0.0177284	0.536612	-3.09245	1.15657	3.2613	3.15999	3.2203	3.34185	3.15059	3.00135	3.19032	3.22635	3.17518	3.00776	2.84649	3.02707	3.52245	3.64553	3.44556	3.56375	2.94018	3.25107	3.32897	3.41329	3.21579	3.27809	3.36623	3.42998
ENSRNOG00000022286	NA	AABR07039316.1	lincRNA	Clone-based (Ensembl) gene	3		0.492641	0.0957646	0.889517	1.65582	2.54761	0.0168906	0.536612	-3.3445	1.40702	1.62864	1.80635	1.6467	0.938332	0.69384	1.20385	1.31585	1.10337	1.76232	2.17843	1.7253	1.71979	2.31434	1.698	2.06877	1.57653	1.80709	1.78563	2.01399	2.01938	1.78125	1.75388	1.52455	1.67341
ENSRNOG00000022312	311866	Lrsam1	protein_coding	RGD Symbol	1	leucine rich repeat and sterile alpha motif containing 1 [Source:RGD Symbol;Acc:1564403]	0.16949	0.0224293	0.316551	5.02982	2.3654	0.0254946	0.536612	-3.36999	1.12466	5.077	4.92351	4.90796	4.81697	5.03187	4.88299	4.89907	5.00373	4.95903	5.09087	5.08973	4.98979	5.28798	5.08956	5.24613	5.13148	5.08095	4.80045	4.97746	4.8139	5.21182	5.09502	5.25217	5.05629
ENSRNOG00000022356	310244	Zc2hc1a	protein_coding	RGD Symbol	2	zinc finger, C2HC-type containing 1A [Source:RGD Symbol;Acc:1311970]	0.159194	0.0193809	0.299007	6.56066	2.33688	0.027158	0.536612	-3.52727	1.11666	6.39426	6.35005	6.33468	6.56901	6.61489	6.50792	6.45229	6.35708	6.5949	6.51518	6.61975	6.64646	6.77603	6.87364	6.68097	6.71933	6.38344	6.6761	6.51326	6.7382	6.4489	6.5252	6.52202	6.64222
ENSRNOG00000022514	362112	Tor2a	protein_coding	RGD Symbol	2	torsin family 2, member A [Source:RGD Symbol;Acc:1359111]	0.123882	0.0165887	0.231174	4.69522	2.3697	0.0252522	0.536612	-3.34465	1.08966	4.66308	4.57574	4.50175	4.55998	4.74624	4.67984	4.61884	4.67811	4.54967	4.65831	4.81364	4.73609	4.6871	4.91642	4.66672	4.7652	4.67549	4.7057	4.75383	4.73096	4.72481	4.79963	4.75445	4.72377
ENSRNOG00000022844	315250	Pdzrn4	protein_coding	RGD Symbol	1	PDZ domain containing RING finger 4 [Source:RGD Symbol;Acc:1308860]	-0.190992	-0.336428	-0.0455559	4.61394	-2.69526	0.0119852	0.536612	-2.76174	-1.14155	4.87975	4.68281	4.80145	4.8522	4.53651	4.55075	4.57146	4.66988	4.92061	4.63677	4.39919	4.53958	4.56697	4.50082	4.40848	4.46406	4.71802	4.5153	4.62374	4.49398	4.68719	4.64783	4.5103	4.55682
ENSRNOG00000022847	315864	Dop1a	protein_coding	RGD Symbol	1	DOP1 leucine zipper like protein A [Source:RGD Symbol;Acc:1305534]	0.241251	0.0567784	0.425725	6.14022	2.68407	0.0123042	0.536612	-2.83766	1.18202	5.95359	5.99158	5.8005	5.87036	6.13645	6.08377	6.0283	5.98145	6.37098	6.3543	6.39042	6.36946	6.28227	6.367	6.36075	6.44849	5.9045	6.00542	5.96781	6.30679	5.95197	6.15326	6.12497	6.16087
ENSRNOG00000022921	308212	Dact2	protein_coding	RGD Symbol	2	dishevelled-binding antagonist of beta-catenin 2 [Source:RGD Symbol;Acc:1310742]	0.264719	0.0569246	0.472513	3.57194	2.61462	0.0144695	0.536612	-2.93364	1.2014	3.86568	3.37175	3.35105	3.24973	3.5012	3.51659	3.53376	3.65118	3.71371	3.60386	3.06203	3.64118	3.78906	3.61227	3.705	3.49357	3.84596	3.0996	3.70284	3.68411	3.70424	3.58442	3.88487	3.55888
ENSRNOG00000022939	679890	Gpkow	protein_coding	RGD Symbol	1	G patch domain and KOW motifs [Source:RGD Symbol;Acc:1583600]	0.146644	0.0346235	0.258665	5.83961	2.68673	0.0122278	0.536612	-2.818	1.10699	5.80997	5.88349	5.73416	5.63372	5.74535	5.70736	5.79135	5.72753	5.89011	5.81319	5.93837	5.83442	5.97913	6.04741	6.00518	6.00871	5.86283	5.77983	5.92241	5.75383	5.8034	5.80233	5.8682	5.80832
ENSRNOG00000023079	24605	Nras	protein_coding	RGD Symbol	1	NRAS proto-oncogene, GTPase [Source:RGD Symbol;Acc:3205]	0.125997	0.0251493	0.226844	5.29495	2.5642	0.0162584	0.536612	-3.02487	1.09126	5.29128	5.27371	5.16063	5.20273	5.24026	5.35714	5.24213	5.06779	5.34583	5.27498	5.43941	5.25659	5.3451	5.38865	5.28034	5.47206	5.17789	5.38049	5.36674	5.22611	5.26897	5.3622	5.30974	5.34791
ENSRNOG00000023238	368088	Dgkd	protein_coding	RGD Symbol	1	diacylglycerol kinase, delta [Source:RGD Symbol;Acc:1563309]	0.119084	0.0295599	0.208608	7.33865	2.73005	0.0110418	0.536612	-2.80461	1.08604	7.25272	7.31174	7.30507	7.25533	7.29436	7.3658	7.26024	7.30521	7.25185	7.14793	7.39539	7.27871	7.46674	7.39935	7.43557	7.56402	7.22601	7.48582	7.27732	7.45084	7.3419	7.34225	7.32872	7.38461
ENSRNOG00000023262	315164	Cenpm	protein_coding	RGD Symbol	1	centromere protein M [Source:RGD Symbol;Acc:1307309]	-0.313481	-0.581474	-0.0454878	2.65689	-2.40074	0.0235632	0.536612	-3.34009	-1.2427	3.00528	2.50791	2.72112	2.83645	2.59483	2.8339	3.02111	2.72058	2.44256	2.99427	2.73272	2.74148	2.00479	2.52112	2.25722	2.13293	2.86064	2.81835	2.5951	2.70164	2.75966	2.70086	2.34344	2.91733
ENSRNOG00000023317	290637	Colgalt1	protein_coding	RGD Symbol	1	collagen beta(1-O)galactosyltransferase 1 [Source:RGD Symbol;Acc:1309002]	0.146635	0.0371518	0.256119	5.77176	2.74883	0.010562	0.536612	-2.69542	1.10699	5.7638	5.54659	5.73216	5.73157	5.7489	5.57197	5.68002	5.80099	5.77206	5.79581	5.64208	5.72977	5.84437	5.9691	5.93022	5.9345	5.68128	5.91756	5.84018	5.84499	5.65734	5.67851	5.82114	5.88737
ENSRNOG00000023348	313234	Tbc1d2	protein_coding	RGD Symbol	2	TBC1 domain family, member 2 [Source:RGD Symbol;Acc:1306860]	-0.37425	-0.636701	-0.1118	1.65625	-2.92666	0.00689493	0.536612	-2.85404	-1.29617	1.52823	1.77691	1.71304	1.97715	1.70849	1.82648	1.92157	1.93498	1.79667	1.23684	1.56833	2.03294	1.28418	1.56525	1.43258	1.35697	1.70669	1.83763	1.23803	1.23697	1.78125	1.6297	1.869	1.79005
ENSRNOG00000023383	317335	Ddx3x	protein_coding	RGD Symbol	2	DEAD-box helicase 3, X-linked [Source:RGD Symbol;Acc:1564771]	-0.198911	-0.37656	-0.0212621	8.78545	-2.29802	0.0295834	0.536612	-3.71007	-1.14783	8.80167	8.88683	8.95851	8.90422	8.76618	8.88266	8.9234	8.76967	8.90384	8.94748	9.20546	9.00341	8.25871	8.30769	8.40696	8.37797	8.81323	8.76281	8.89966	8.88208	8.7226	8.77063	8.79229	8.90293
ENSRNOG00000023529	81763	Rpl5	protein_coding	RGD Symbol	1	ribosomal protein L5 [Source:RGD Symbol;Acc:619825]	-0.151831	-0.283235	-0.0204263	7.61234	-2.37141	0.0251562	0.536612	-3.51791	-1.11098	7.75878	7.6954	7.77816	7.66601	7.78455	7.65362	7.47499	7.57691	7.4764	7.69184	7.86074	7.48301	7.52648	7.60145	7.4426	7.22005	7.85167	7.82339	7.67002	7.4902	7.57347	7.58938	7.50132	7.50576
ENSRNOG00000023533	360906	Dipk1a	protein_coding	RGD Symbol	1	divergent protein kinase domain 1A [Source:RGD Symbol;Acc:1308581]	0.103685	0.01079	0.19658	5.57962	2.29077	0.0300574	0.536612	-3.5421	1.07452	5.66972	5.54004	5.41597	5.53527	5.57399	5.5653	5.59642	5.60982	5.46008	5.54612	5.45294	5.59723	5.61117	5.55325	5.60347	5.68972	5.70912	5.53413	5.55896	5.58653	5.52071	5.5938	5.65152	5.73564
ENSRNOG00000023601	432358	Elavl4	protein_coding	RGD Symbol	1	ELAV like RNA binding protein 4 [Source:RGD Symbol;Acc:1560027]	0.212089	0.0433125	0.380866	6.15994	2.57907	0.0157105	0.536612	-3.04489	1.15836	6.10723	5.85207	5.94725	6.00325	6.06568	5.90164	6.05986	6.04807	6.35089	6.22174	6.06424	6.27344	6.45805	6.5527	6.43855	6.38571	6.10148	6.19798	6.15738	6.28253	6.05156	6.01273	6.12095	6.1837
ENSRNOG00000023746	362608	Tmem39b	protein_coding	RGD Symbol	1	transmembrane protein 39b [Source:RGD Symbol;Acc:1359450]	-0.188318	-0.333823	-0.042813	4.95333	-2.65626	0.0131321	0.536612	-2.83949	-1.13943	5.00878	5.12682	5.13666	5.00403	4.95411	5.03874	4.77908	5.06151	5.02571	4.98578	5.12961	5.13072	4.75465	4.88891	4.7032	4.63679	5.13265	5.06866	5.01543	5.00109	4.89947	4.83521	4.79869	4.76355
ENSRNOG00000023760	316455	Plekhm3	protein_coding	RGD Symbol	1	pleckstrin homology domain containing M3 [Source:RGD Symbol;Acc:1307151]	-0.258858	-0.482714	-0.0350025	3.46962	-2.37329	0.0250512	0.536612	-3.32182	-1.19653	3.33744	3.54768	3.69263	3.73062	3.35059	3.50734	3.43133	3.65952	3.67729	3.5679	3.69145	3.61007	3.28925	3.01675	3.08545	3.3619	3.29165	3.0996	3.56784	3.3613	3.71175	3.79421	3.32028	3.56707
ENSRNOG00000024056	100360772	Zfp17	protein_coding	RGD Symbol	1	zinc finger protein 585B [Source:RGD Symbol;Acc:1624201]	0.189021	0.0273026	0.350739	4.03079	2.39888	0.0236615	0.536612	-3.27576	1.13999	3.71396	4.05044	3.96862	3.77536	3.90885	4.16026	3.99849	3.88961	4.1455	4.1814	4.02324	4.11557	4.21924	4.02626	4.23496	4.27305	3.89812	3.79552	4.04538	4.10355	4.10888	4.00259	3.98251	4.11757
ENSRNOG00000024101	361377	Phkb	protein_coding	RGD Symbol	2	phosphorylase kinase regulatory subunit beta [Source:RGD Symbol;Acc:620186]	-0.272824	-0.508588	-0.0370599	3.93514	-2.37499	0.0249565	0.536612	-3.31735	-1.20817	3.99356	4.3037	4.32742	4.34927	3.30313	3.73039	4.47177	4.18363	3.71371	3.48356	3.78003	4.143	3.93209	3.72548	3.94324	4.18116	3.55973	3.82158	3.95208	4.01097	3.73406	3.74268	4.1176	3.9396
ENSRNOG00000024112	100361138	Dgkq	protein_coding	RGD Symbol	1	diacylglycerol kinase, theta [Source:RGD Symbol;Acc:2320722]	0.1697	0.0526857	0.286714	5.82125	2.97646	0.00610783	0.536612	-2.23887	1.12482	5.7541	5.76477	5.74807	5.74475	5.73466	5.77443	5.82112	5.93755	5.62449	5.58487	5.70941	5.79865	5.88848	5.96417	5.97566	6.25924	5.71075	5.72049	5.76159	5.92627	5.79104	5.82551	5.92764	5.96231
ENSRNOG00000024201	679806	Fer1l5	protein_coding	RGD Symbol	1	fer-1-like family member 5 [Source:RGD Symbol;Acc:1583681]	-0.34726	-0.621686	-0.0728337	1.86441	-2.59709	0.0150697	0.536612	-3.2202	-1.27214	1.95299	1.61994	1.9238	2.14566	2.19807	1.99475	1.77718	2.31876	2.32979	1.82942	2.04425	1.98525	1.50947	1.87671	1.97641	2.01263	1.78264	1.83763	1.89369	1.31193	1.6622	1.69313	1.55662	1.51294
ENSRNOG00000024241	291689	Cdc23	protein_coding	RGD Symbol	1	cell division cycle 23 [Source:RGD Symbol;Acc:1304819]	0.135492	0.02698	0.244005	6.43196	2.56267	0.0163157	0.536612	-3.09287	1.09847	6.36181	6.32865	6.32278	6.33875	6.36164	6.35521	6.3891	6.29018	6.46743	6.44134	6.55113	6.4163	6.6056	6.63574	6.58355	6.6605	6.49206	6.34892	6.46236	6.49146	6.29609	6.34811	6.42874	6.38953
ENSRNOG00000024259	362605	Tmem54	protein_coding	RGD Symbol	1	transmembrane protein 54 [Source:RGD Symbol;Acc:1304886]	0.498511	0.190721	0.806301	1.38059	3.32413	0.00257188	0.536612	-2.4691	1.41275	1.27298	1.19936	0.965225	0.938332	0.86049	1.1573	1.61672	1.41055	1.0597	1.48838	1.42917	0.973072	1.20052	1.29873	1.6274	2.01263	1.42007	1.20727	1.64811	1.41754	1.96853	1.49382	1.73532	1.73291
ENSRNOG00000024435	288611	AABR07035946.1	protein_coding	Clone-based (Ensembl) gene	2	polypeptide N-acetylgalactosaminyltransferase 17 [Source:NCBI gene;Acc:288611]	-0.221222	-0.370457	-0.0719866	4.57815	-3.04238	0.00519669	0.536612	-2.10294	-1.16572	4.63015	4.58001	4.56598	4.72493	4.50749	4.42378	4.89558	4.84826	4.64702	4.64111	4.68954	4.58428	4.32178	4.29611	4.4129	4.4127	4.62824	4.75046	4.56193	4.65741	4.67571	4.44629	4.55066	4.42322
ENSRNOG00000024629	170670	Hadha	protein_coding	RGD Symbol	1	hydroxyacyl-CoA dehydrogenase trifunctional multienzyme complex subunit alpha [Source:RGD Symbol;Acc:620512]	0.0958338	0.0103766	0.181291	6.89086	2.30159	0.0293527	0.536612	-3.61378	1.06868	6.88452	6.79125	6.91546	6.83249	6.7774	6.7633	6.76623	6.82389	6.93754	6.86273	6.83577	6.9316	6.99202	6.95134	6.97976	6.96521	7.08251	6.84042	6.99547	6.90183	6.88251	6.84615	6.96731	6.85384
ENSRNOG00000024661	360492	Jpt2	protein_coding	RGD Symbol	2	Jupiter microtubule associated homolog 2 [Source:RGD Symbol;Acc:1305117]	0.194295	0.0309616	0.357629	4.87185	2.44143	0.0215058	0.536612	-3.22709	1.14417	5.04783	4.69072	4.70287	4.71348	4.93556	4.97644	4.79417	4.57167	5.01116	4.98918	4.8482	4.92174	5.01248	5.05903	5.11689	5.05436	4.87661	4.72653	4.71531	4.88313	4.59674	4.84222	4.80538	5.03281
ENSRNOG00000024663	362528	Fkbp15	protein_coding	RGD Symbol	2	FKBP prolyl isomerase 15 [Source:RGD Symbol;Acc:1304816]	-0.140396	-0.260369	-0.0204233	5.59016	-2.40176	0.0235094	0.536612	-3.3406	-1.10221	5.62028	5.66182	5.7638	5.6256	5.58395	5.65178	5.52813	5.47694	5.66921	5.68478	5.76835	5.62862	5.47316	5.42742	5.32081	5.37049	5.69445	5.70832	5.69836	5.46245	5.67667	5.64482	5.499	5.52456
ENSRNOG00000024955	314717	Scyl2	protein_coding	RGD Symbol	2	SCY1 like pseudokinase 2 [Source:RGD Symbol;Acc:1305665]	0.222004	0.0268137	0.417194	5.95031	2.33432	0.0273121	0.536612	-3.48782	1.16635	5.78435	5.78155	5.68128	5.7106	5.83652	5.81434	5.80817	5.79153	6.16124	6.06933	6.1732	6.15988	6.26693	6.27036	6.30843	6.26715	5.73165	5.90238	5.82381	5.99755	5.75694	5.86219	5.82936	6.01868
ENSRNOG00000024967	362897	Uqcrb	protein_coding	RGD Symbol	1	ubiquinol-cytochrome c reductase binding protein [Source:RGD Symbol;Acc:1311971]	-0.137725	-0.260424	-0.0150266	4.83677	-2.30373	0.0292153	0.536612	-3.46506	-1.10017	5.01575	4.86525	4.80526	4.94324	4.89131	4.8541	4.83851	4.87715	4.77744	4.89437	4.8482	4.89295	4.68325	4.81774	4.6556	4.57865	4.98775	4.95556	5.01254	4.67881	4.78303	4.93369	4.76135	4.73108
ENSRNOG00000025059	59316	Nxph4	protein_coding	RGD Symbol	1	neurexophilin 4 [Source:RGD Symbol;Acc:628723]	-0.311394	-0.554952	-0.0678358	3.48914	-2.62401	0.0141574	0.536612	-2.92044	-1.24091	3.6734	3.45777	3.65093	3.83997	3.50958	3.37123	3.63778	3.62587	3.76665	3.62151	3.4428	3.59425	3.53103	3.50762	3.45415	2.8745	3.50846	3.57587	3.69566	3.54343	3.41306	2.81931	3.20364	3.42096
ENSRNOG00000025065	500546	RGD1560436	protein_coding	RGD Symbol	1	similar to hypothetical protein FLJ20508 [Source:RGD Symbol;Acc:1560436]	0.508677	0.0926821	0.924672	1.43268	2.50964	0.0184239	0.536612	-3.44107	1.42274	1.44806	1.05964	1.07019	1.22306	1.22888	1.33509	0.988688	0.0787107	1.69106	2.07974	1.91981	1.59822	1.67359	1.45699	1.20729	2.01263	1.65374	0.90009	1.31499	1.38319	1.83728	1.78333	1.70703	1.73291
ENSRNOG00000025189	304928	Mettl18	protein_coding	RGD Symbol	1	methyltransferase like 18 [Source:RGD Symbol;Acc:1306783]	0.507055	0.112832	0.901278	2.16409	2.6398	0.0136466	0.536612	-3.12016	1.42115	1.74505	1.89124	1.77646	1.87122	1.76563	2.14543	1.58237	1.48752	2.3985	2.39911	2.45631	2.32883	3.05924	2.86969	2.90929	2.585	1.96756	2.157	1.70641	2.39186	2.11172	1.99946	2.28723	2.04606
ENSRNOG00000025317	362685	Gpatch11	protein_coding	RGD Symbol	1	G patch domain containing 11 [Source:RGD Symbol;Acc:1311424]	0.230215	0.0634637	0.396966	4.31529	2.83349	0.0086321	0.536612	-2.50972	1.17301	4.16218	4.36435	3.96862	4.14849	4.14791	4.11226	4.45288	4.2569	4.35594	4.27358	4.36141	4.39193	4.47205	4.49627	4.50669	4.59131	4.25435	4.2048	4.26979	4.29124	4.18643	4.22275	4.53867	4.53609
ENSRNOG00000025371	294981	Spry1	protein_coding	RGD Symbol	2	sprouty RTK signaling antagonist 1 [Source:RGD Symbol;Acc:1309293]	-0.191814	-0.358538	-0.0250889	4.41074	-2.36122	0.0257324	0.536612	-3.34738	-1.1422	4.50035	4.33434	4.52039	4.57271	4.44326	4.76766	4.43374	4.69444	4.54967	4.47145	4.33241	4.13755	4.24556	4.44995	4.34526	4.17557	4.49911	4.3326	4.20555	4.53367	4.47398	4.33139	4.22125	4.28594
ENSRNOG00000025484	304735	Tmem177	protein_coding	RGD Symbol	1	transmembrane protein 177 [Source:RGD Symbol;Acc:1310320]	0.29576	0.104814	0.486706	3.11793	3.17896	0.00370441	0.536612	-2.07409	1.22753	3.34484	3.32165	2.81473	3.11697	3.29345	3.29803	2.87266	2.81319	2.97973	3.00776	2.83275	2.83862	3.34875	3.4523	3.27186	3.37171	3.0872	2.81835	2.98484	3.18308	3.05967	3.26771	3.24358	3.20684
ENSRNOG00000025539	309243	Vps13a	protein_coding	RGD Symbol	1	vacuolar protein sorting 13 homolog A [Source:RGD Symbol;Acc:1311340]	0.273479	0.0318581	0.515099	4.45643	2.32299	0.0280034	0.536612	-3.41775	1.20872	3.99826	4.34441	4.21172	4.49459	4.60856	4.60811	4.61884	4.30554	4.3957	4.05073	4.10553	4.36422	4.7473	4.73517	4.77693	5.00477	3.94294	4.44581	4.33129	4.68939	4.28543	4.59898	4.52658	4.76355
ENSRNOG00000025651	309031	Ikzf5	protein_coding	RGD Symbol	2	IKAROS family zinc finger 5 [Source:RGD Symbol;Acc:1310965]	-0.159488	-0.302353	-0.0166221	4.69678	-2.29117	0.030031	0.536612	-3.47727	-1.11689	4.58088	4.6588	4.61017	4.74756	4.72839	4.80588	4.73285	4.59359	4.97412	4.86133	5.00956	4.96233	4.5753	4.55434	4.49426	4.54001	4.63508	4.90467	4.56587	4.66815	4.60079	4.77785	4.47718	4.66388
ENSRNOG00000025745	767613	Gpr17	protein_coding	RGD Symbol	1	G protein-coupled receptor 17 [Source:RGD Symbol;Acc:1589785]	0.246945	0.0379185	0.455972	4.00901	2.42469	0.0223313	0.536612	-3.23297	1.18669	3.6497	4.07484	3.87755	3.75316	4.03623	4.07519	3.98541	3.72456	3.8009	4.0442	4.22079	4.11557	4.39887	4.2856	4.49009	4.13004	3.59527	3.81511	3.95809	4.11406	3.98412	3.97095	4.09048	4.02539
ENSRNOG00000025926	362683	Heatr5b	protein_coding	RGD Symbol	1	HEAT repeat containing 5B [Source:RGD Symbol;Acc:1359216]	0.137703	0.0404615	0.234944	6.89491	2.90636	0.00724255	0.536612	-2.42403	1.10015	6.76896	6.78848	6.8451	6.80668	6.9437	6.88879	6.93312	6.88117	6.839	6.74589	6.84521	6.84406	7.04545	6.95134	7.06492	7.10341	6.79683	6.93221	6.83406	7.07323	6.80471	6.83828	6.97103	6.93208
ENSRNOG00000025948	289399	Inava	protein_coding	RGD Symbol	1	innate immunity activator [Source:RGD Symbol;Acc:1311892]	0.372391	0.110105	0.634676	1.42271	2.91395	0.00711062	0.536612	-2.97074	1.2945	1.10886	1.61994	1.34583	1.03962	1.34592	1.66951	1.08997	1.28682	1.53702	1.66895	1.27514	1.35722	1.67359	1.698	1.65746	1.54218	1.0208	1.42684	1.52393	1.85364	1.31286	1.26249	1.45821	1.37034
ENSRNOG00000025959	691992	Gp1ba	protein_coding	RGD Symbol	1	glycoprotein Ib platelet subunit alpha [Source:RGD Symbol;Acc:1310239]	-0.49347	-0.89461	-0.0923309	0.672197	-2.52478	0.0177978	0.536612	-3.54882	-1.40783	0.288407	0.462398	0.791893	1.08771	1.00987	1.1573	1.13807	0.94865	0.672678	1.48838	1.00803	0.871789	0.263711	-0.286232	0.0117403	1.00003	0.640194	0.5093	0.776121	0.137436	0.737746	0.198364	0.334223	0.88491
ENSRNOG00000025981	287598	Ska2	protein_coding	RGD Symbol	1	spindle and kinetochore associated complex subunit 2 [Source:RGD Symbol;Acc:1307084]	-0.452163	-0.782101	-0.122225	1.7995	-2.81268	0.00907313	0.536612	-2.94032	-1.36809	1.67633	1.83521	2.22599	2.09949	1.55486	1.79642	2.30536	1.98891	1.26992	2.12993	1.46524	2.07911	1.01707	1.72936	1.46693	1.7965	2.01031	1.70395	1.96706	1.4511	1.94322	2.23079	1.3526	2.09224
ENSRNOG00000026211	288912	Mri1	protein_coding	RGD Symbol	1	methylthioribose-1-phosphate isomerase 1 [Source:RGD Symbol;Acc:1307789]	0.281117	0.0946548	0.467579	4.98951	3.09424	0.00457266	0.536612	-1.9913	1.21514	5.1674	4.93355	4.64032	4.74381	4.83902	4.7599	4.90256	4.75795	4.89705	4.87611	5.00344	4.82005	5.47093	5.3182	5.46587	5.16573	5.11807	5.10093	5.04114	4.89537	4.932	5.01661	4.99573	4.88655
ENSRNOG00000026217	499470	Armc2	protein_coding	RGD Symbol	1	armadillo repeat containing 2 [Source:RGD Symbol;Acc:1562413]	0.390518	0.081483	0.699552	1.37454	2.59353	0.0151944	0.536612	-3.34536	1.31086	1.36317	1.00989	0.791893	1.08771	1.45417	1.37631	1.39715	1.28682	1.61609	0.874272	1.39218	1.02117	1.82093	1.53006	1.6274	1.39596	1.17906	1.24627	1.35198	1.82833	1.56598	1.92215	1.55662	1.29338
ENSRNOG00000026238	501007	Insyn1	protein_coding	RGD Symbol	1	inhibitory synaptic factor 1 [Source:RGD Symbol;Acc:1562618]	0.115433	0.0195518	0.211314	5.8923	2.47089	0.0201205	0.536612	-3.23491	1.0833	5.86889	5.88349	5.87665	5.77076	5.71847	5.82741	5.83395	5.83636	5.94665	5.92579	5.84905	5.84114	6.03152	6.06442	5.99345	6.02901	5.81841	5.83523	5.87236	5.83232	5.93602	5.88953	5.98619	5.94826
ENSRNOG00000026267	58845	Igbp1	protein_coding	RGD Symbol	3	immunoglobulin binding protein 1 [Source:RGD Symbol;Acc:62011]	-0.140106	-0.261661	-0.0185497	4.98818	-2.36558	0.0254848	0.536612	-3.37051	-1.10199	4.97342	4.87222	4.99719	5.10095	5.00543	5.07362	5.16298	5.08955	4.66573	4.73327	5.01566	5.03148	5.07548	5.20841	4.97193	4.97611	5.01687	5.0412	4.80476	4.90449	4.97009	5.08027	5.05865	4.88655
ENSRNOG00000026280	316731	Mettl4	protein_coding	RGD Symbol	1	methyltransferase like 4 [Source:RGD Symbol;Acc:1306451]	0.557001	0.204147	0.909855	0.507611	3.2398	0.00318106	0.536612	-2.90914	1.47121	0.288407	-0.179148	0.191501	0.514525	0.505395	0.841277	0.0653091	0.578282	0.341472	0.544965	0.410794	0.219712	0.689017	0.399659	0.785464	1.00003	-0.229746	0.2269	0.881091	0.93889	0.904396	0.580234	1.0261	0.658139
ENSRNOG00000026573	312108	Ophn1	protein_coding	RGD Symbol	4	oligophrenin 1 [Source:RGD Symbol;Acc:1563435]	0.247406	0.0722252	0.422588	4.83855	2.89855	0.00738065	0.536612	-2.37765	1.18707	4.72676	4.67883	4.80906	4.83821	4.79509	4.91132	4.6606	4.61947	4.75141	4.74136	4.82062	4.53958	5.19107	5.17747	5.23122	5.19367	4.48781	4.67744	4.78122	4.91954	4.932	4.84222	4.93909	4.86011
ENSRNOG00000026646	362588	Ndufs5	protein_coding	RGD Symbol	1	NADH:ubiquinone oxidoreductase subunit S5 [Source:RGD Symbol;Acc:1311081]	-0.253238	-0.454137	-0.0523382	5.17298	-2.58706	0.0154232	0.536612	-2.97377	-1.19188	5.30652	5.22276	5.3419	5.1696	5.43778	5.27233	5.10366	5.1381	5.21541	5.35891	5.45294	5.21326	5.05478	5.06211	4.96293	4.45486	5.56959	5.38049	5.48179	4.97538	5.07286	5.07134	4.97215	4.86011
ENSRNOG00000026646	100363268	Ndufs5	protein_coding	RGD Symbol	1	NADH:ubiquinone oxidoreductase subunit S5 [Source:RGD Symbol;Acc:1311081]	-0.253238	-0.454137	-0.0523382	5.17298	-2.58706	0.0154232	0.536612	-2.97377	-1.19188	5.30652	5.22276	5.3419	5.1696	5.43778	5.27233	5.10366	5.1381	5.21541	5.35891	5.45294	5.21326	5.05478	5.06211	4.96293	4.45486	5.56959	5.38049	5.48179	4.97538	5.07286	5.07134	4.97215	4.86011
ENSRNOG00000026753	363054	Mpzl3	protein_coding	RGD Symbol	1	myelin protein zero-like 3 [Source:RGD Symbol;Acc:1310980]	-0.492224	-0.921332	-0.0631168	0.30538	-2.35426	0.026133	0.536612	-3.76968	-1.40661	0.664556	0.22139	0.366587	0.884893	0.91202	0.436021	0.988688	0.712583	0.142163	0.117544	0.0795877	-0.05159	0.343882	-1.10935	0.0117403	0.211537	0.526983	0.632157	0.0023971	0.293555	0.25232	0.363423	0.0932152	0.232833
ENSRNOG00000026913	500832	Bbs10	protein_coding	RGD Symbol	1	Bardet-Biedl syndrome 10 [Source:RGD Symbol;Acc:1560748]	0.275492	0.0381554	0.51283	3.18915	2.38233	0.0245521	0.536612	-3.32307	1.21041	3.12184	2.85648	2.93079	3.06986	3.12898	3.00135	3.09607	2.76762	3.16206	3.30941	3.11974	3.34309	3.61421	3.66999	3.6236	3.27043	2.86064	3.28891	2.91239	3.26082	3.0714	3.3289	3.292	3.43894
ENSRNOG00000026964	361438	Gas8	protein_coding	RGD Symbol	1	growth arrest specific 8 [Source:RGD Symbol;Acc:1307817]	-0.231838	-0.413562	-0.0501144	4.17875	-2.61837	0.0143442	0.536612	-2.9014	-1.17433	4.29797	4.24039	4.37941	4.27851	4.34826	4.13045	4.14691	4.47103	4.07027	4.29023	4.44054	4.16457	3.97048	3.70984	3.89359	3.99687	4.39003	4.34163	4.48907	3.97105	4.07432	4.09355	4.00592	4.09507
ENSRNOG00000027066	364858	Stk32a	protein_coding	RGD Symbol	1	serine/threonine kinase 32A [Source:RGD Symbol;Acc:1308338]	-0.409911	-0.773719	-0.0461018	0.83079	-2.31245	0.0286603	0.536612	-3.72356	-1.3286	1.07367	0.386449	1.11995	0.648826	0.961773	1.05946	1.35708	1.28682	1.0597	1.09245	0.906751	1.24018	0.419831	0.862631	0.785464	0.895064	0.745163	0.14673	0.60279	0.890796	0.549301	1.03661	0.663531	0.147945
ENSRNOG00000027175	363886	Cnpy4	protein_coding	RGD Symbol	1	canopy FGF signaling regulator 4 [Source:RGD Symbol;Acc:1307636]	0.290104	0.0529072	0.5273	3.5795	2.51016	0.0184019	0.536612	-3.10222	1.22273	3.58244	3.56501	3.48997	3.37129	3.38747	3.24338	3.33145	3.39566	3.44797	3.40422	3.66842	3.64118	3.96415	3.99434	4.06597	4.05284	3.49347	3.43107	3.50353	3.53563	3.49372	3.60105	3.9161	3.32755
ENSRNOG00000027183	313477	Zfyve9	protein_coding	RGD Symbol	1	zinc finger FYVE-type containing 9 [Source:RGD Symbol;Acc:1310856]	0.109443	0.0117758	0.207111	6.39824	2.29983	0.0294659	0.536612	-3.58622	1.07881	6.24508	6.36744	6.27142	6.36825	6.42841	6.4293	6.45466	6.45375	6.38516	6.29505	6.29344	6.31624	6.4422	6.48195	6.5103	6.52524	6.24599	6.35563	6.29197	6.43389	6.44553	6.43879	6.53112	6.54701
ENSRNOG00000027229	290959	Slc35d2	protein_coding	RGD Symbol	1	solute carrier family 35 member D2 [Source:RGD Symbol;Acc:1309518]	0.428749	0.0437151	0.813784	0.263248	2.2854	0.0304127	0.536612	-3.8482	1.34607	0.515178	0.534548	-0.239134	0.111169	-0.0628887	-0.129576	-0.0377844	0.350013	0.341472	0.544965	0.169786	0.0446254	0.49198	-0.286232	0.838904	0.781853	0.404126	0.14673	0.177484	0.622863	-0.0189824	0.580234	0.475086	-0.0384685
ENSRNOG00000027249	305600	Fancl	protein_coding	RGD Symbol	1	FA complementation group L [Source:RGD Symbol;Acc:1311427]	0.236104	0.0262637	0.445945	2.55671	2.30925	0.0288627	0.536612	-3.47489	1.17781	2.68219	2.61162	2.65516	2.45159	2.48001	2.28185	2.30536	2.36028	2.58695	2.69419	2.47412	2.32883	2.78548	2.50309	2.52515	2.96804	2.31315	2.27483	2.7693	2.67349	2.73037	2.71621	2.68545	2.50443
ENSRNOG00000027360	362687	Srsf7	protein_coding	RGD Symbol	1	serine and arginine rich splicing factor 7 [Source:RGD Symbol;Acc:1307425]	0.164824	0.0363651	0.293283	6.76412	2.63338	0.0138521	0.536612	-2.97422	1.12103	6.76207	6.7783	6.66514	6.81384	6.73421	6.7931	6.68053	6.73001	6.52874	6.39975	6.7742	6.47575	6.88555	6.77658	6.80951	7.08041	6.82479	6.74834	6.69791	6.77427	6.86913	6.88317	6.96507	6.88859
ENSRNOG00000027392	499759	Ccdc187	protein_coding	RGD Symbol	1	coiled-coil domain containing 187 [Source:RGD Symbol;Acc:1565512]	0.482116	0.073627	0.890605	0.639236	2.4223	0.0224513	0.536612	-3.64804	1.39679	0.756186	0.603261	0.522707	-0.0881398	0.91202	0.718421	0.935249	0.94865	-0.220407	0.751416	-0.230752	0.645018	-0.110684	0.862631	0.672254	1.09788	0.745163	0.2269	1.31499	0.985433	0.795462	0.708558	0.663531	1.12592
ENSRNOG00000027468	282712	Slc6a15	protein_coding	RGD Symbol	2	solute carrier family 6 member 15 [Source:RGD Symbol;Acc:628664]	0.137291	0.0295939	0.244988	6.25096	2.61635	0.0144116	0.536612	-2.97763	1.09984	6.02095	6.20835	6.08514	6.22776	6.27204	6.34226	6.17383	6.06544	6.17109	6.23326	6.21749	6.26098	6.40297	6.40998	6.32492	6.49076	6.13929	6.33881	6.24849	6.24476	6.31348	6.27486	6.22562	6.33056
ENSRNOG00000027707	362759	Exd2	protein_coding	RGD Symbol	1	exonuclease 3'-5' domain containing 2 [Source:RGD Symbol;Acc:1311087]	0.203823	0.0709878	0.336659	5.76143	3.14918	0.00398992	0.536612	-1.87659	1.15175	5.65789	5.55312	5.59376	5.61538	5.58196	5.69926	5.61778	5.60119	5.76123	5.84546	5.77195	5.72433	6.10238	6.09785	5.86248	6.06876	5.64444	5.71875	5.75815	5.72669	5.75875	5.88104	5.77589	5.85593
ENSRNOG00000027722	500252	H1fx	protein_coding	RGD Symbol	1	H1 histone family, member X [Source:RGD Symbol;Acc:1565596]	-0.284677	-0.50953	-0.059823	6.04797	-2.59842	0.0150233	0.536612	-3.00084	-1.21814	6.40933	6.34127	6.34256	6.29844	6.29284	6.19019	6.06142	6.11933	5.94474	5.92756	6.14011	5.80037	5.59078	5.70492	5.66024	5.4902	6.37937	6.16783	6.2546	5.94111	6.08666	6.08692	6.01533	5.90526
ENSRNOG00000027767	192208	Slc38a5	protein_coding	RGD Symbol	2	solute carrier family 38, member 5 [Source:RGD Symbol;Acc:620702]	0.37429	0.13704	0.61154	4.89083	3.23787	0.00319653	0.536612	-1.70196	1.2962	4.82525	4.49215	4.91854	4.75874	4.89131	4.8541	4.58887	4.75406	4.46142	4.48115	4.51125	4.58828	5.55754	5.49284	5.34179	5.34332	4.60402	5.07137	4.93542	5.02913	5.06702	4.80681	5.10275	4.90283
ENSRNOG00000028036	315879	Adamts7	protein_coding	RGD Symbol	2	ADAM metallopeptidase with thrombospondin type 1 motif, 7 [Source:RGD Symbol;Acc:1306713]	0.152427	0.0454657	0.259387	5.43926	2.92478	0.00692642	0.536612	-2.33197	1.11144	5.45748	5.33561	5.46732	5.31052	5.38177	5.45177	5.29081	5.28278	5.37738	5.46046	5.53584	5.35135	5.46646	5.38865	5.58209	5.51033	5.33118	5.68545	5.33707	5.5637	5.45283	5.52575	5.53566	5.46
ENSRNOG00000028075	360479	LOC360479	protein_coding	RGD Symbol	2	similar to hypothetical protein [Source:RGD Symbol;Acc:1359596]	0.461573	0.0601387	0.863007	0.577588	2.35984	0.0258113	0.536612	-3.72208	1.37704	0.883565	0.603261	0.281699	-0.0881398	0.505395	-0.249871	0.879753	0.646994	0.941865	0.617115	-0.0166276	0.762854	0.419831	0.682059	1.20729	0.524695	0.889553	0.443712	0.930844	1.03052	0.33249	0.198364	0.60341	0.831471
ENSRNOG00000028219	312200	Tmem209	protein_coding	RGD Symbol	2	transmembrane protein 209 [Source:RGD Symbol;Acc:1309682]	-0.218668	-0.374662	-0.0626738	3.27353	-2.87696	0.00777556	0.536612	-2.5272	-1.16366	3.47865	3.24846	3.27622	3.40964	3.23395	3.48866	3.46942	3.58267	3.34728	3.34171	3.55584	3.24525	3.15124	3.11502	3.11824	3.27043	3.11684	2.8692	3.18263	3.27025	3.31779	3.14832	3.12028	3.20684
ENSRNOG00000028292	288259	Gart	protein_coding	RGD Symbol	1	phosphoribosylglycinamide formyltransferase, phosphoribosylglycinamide synthetase, phosphoribosylaminoimidazole synthetase [Source:RGD Symbol;Acc:1308717]	0.15177	0.0321792	0.27136	6.21408	2.60463	0.0148088	0.536612	-2.99879	1.11093	6.27249	6.20006	6.17173	6.21022	6.08124	6.16981	6.07692	6.00291	6.10923	6.25038	6.14568	6.09254	6.43192	6.31368	6.46428	6.34144	6.19246	6.24566	6.13897	6.10157	6.13076	6.35915	6.33826	6.29646
ENSRNOG00000028302	361825	Smarcb1	protein_coding	RGD Symbol	1	SWI/SNF related, matrix associated, actin dependent regulator of chromatin, subfamily b, member 1 [Source:RGD Symbol;Acc:1308761]	-0.100064	-0.184688	-0.0154405	6.9671	-2.42685	0.0222228	0.536612	-3.384	-1.07182	7.06669	7.04234	7.01743	7.03464	7.02786	6.97182	7.00377	7.0309	6.82451	7.00398	7.02361	6.8648	6.92355	6.98422	6.90578	6.76659	7.01785	7.07442	7.02226	6.94589	6.92838	6.93328	6.8662	6.9297
ENSRNOG00000028436	685826	Rprml	protein_coding	RGD Symbol	1	reprimo-like [Source:RGD Symbol;Acc:1589060]	-0.220966	-0.400233	-0.0416982	4.70282	-2.52977	0.0175957	0.536612	-3.06463	-1.16551	4.50696	4.60536	4.84278	4.79902	4.54061	4.54624	4.95384	4.68221	4.3957	4.47145	5.14637	4.56007	4.70997	4.79198	4.42168	4.46406	4.78418	5.4779	4.67208	4.49398	4.81129	4.71812	4.73707	4.73473
ENSRNOG00000028641	309647	Brpf3	protein_coding	RGD Symbol	6	bromodomain and PHD finger containing, 3 [Source:RGD Symbol;Acc:1306868]	0.169906	0.0192905	0.320522	4.98115	2.31524	0.0284851	0.536612	-3.45546	1.12498	4.9075	4.87917	4.83536	4.87293	4.80194	4.80211	4.8202	4.79248	5.21541	5.1253	5.08973	5.16591	5.11314	4.90617	5.2387	5.11405	4.85332	4.8645	4.82134	5.03191	5.0582	5.14123	5.06424	5.03281
ENSRNOG00000028651	304336	RGD1566386	protein_coding	RGD Symbol	2	similar to Hypothetical protein A430033K04 [Source:RGD Symbol;Acc:1566386]	0.163169	0.0269294	0.299409	4.41292	2.45805	0.0207136	0.536612	-3.18171	1.11974	4.38666	4.39858	4.18859	4.25237	4.49064	4.69213	4.50882	4.22916	4.3788	4.43698	4.12821	4.40104	4.54594	4.53672	4.50669	4.50922	4.36142	4.22934	4.43837	4.48186	4.50025	4.45547	4.44328	4.40961
ENSRNOG00000028699	497930	Sco1	protein_coding	RGD Symbol	1	SCO1 cytochrome c oxidase assembly protein [Source:RGD Symbol;Acc:1559538]	-0.231482	-0.428814	-0.0341496	4.30905	-2.40755	0.0232063	0.536612	-3.26632	-1.17404	4.42207	4.30885	4.3743	4.47664	4.44326	4.35327	4.42407	4.61947	4.22333	4.30122	4.33241	4.18054	4.00171	4.01357	3.86168	4.06499	4.38192	4.42046	4.55798	4.01097	4.5175	4.45547	4.28961	4.382
ENSRNOG00000028753	308443	B9d2	protein_coding	RGD Symbol	1	B9 domain containing 2 [Source:RGD Symbol;Acc:1566122]	-0.207229	-0.369087	-0.0453713	4.73786	-2.62769	0.0140366	0.536612	-2.88775	-1.15447	4.84886	4.82625	4.86484	4.95949	4.80194	4.64231	4.78664	4.79248	4.6423	4.88344	4.74194	4.66597	4.51164	4.59322	4.42605	4.40316	5.02471	4.84875	4.95959	4.53367	4.73959	4.77785	4.75099	4.68287
ENSRNOG00000028891	171380	Cyp2t1	protein_coding	RGD Symbol	2	cytochrome P450, family 2, subfamily t, polypeptide 1 [Source:RGD Symbol;Acc:620086]	-0.402373	-0.71695	-0.087796	1.95643	-2.62518	0.0141189	0.536612	-3.15045	-1.32168	2.31125	2.33687	1.89552	2.41436	2.04491	1.85592	2.46472	2.31876	1.72713	2.10505	1.42917	2.03294	1.50947	1.66594	1.53328	1.23323	2.16966	2.07273	2.03689	1.92702	1.89122	2.02433	2.08224	1.87173
ENSRNOG00000029022	308420	Zfp112	protein_coding	RGD Symbol	2	zinc finger protein 112 [Source:RGD Symbol;Acc:1305757]	0.548305	0.198413	0.898196	2.62794	3.21622	0.00337486	0.536612	-2.17619	1.46237	2.37044	2.73924	2.33534	2.09949	2.19807	2.30338	2.30536	1.9622	2.8219	2.74338	2.80487	2.62181	3.45184	2.97811	3.07435	3.21699	2.15068	2.33033	2.49941	2.37447	2.94959	2.98052	2.96171	2.79704
ENSRNOG00000029146	361038	RGD1308430	protein_coding	RGD Symbol	1	similar to 1700123O20Rik protein [Source:RGD Symbol;Acc:1308430]	-0.158249	-0.275517	-0.0409815	5.59081	-2.76962	0.0100536	0.536612	-2.64422	-1.11593	5.67266	5.71518	5.57604	5.75036	5.54368	5.68702	5.5416	5.66885	5.51269	5.69315	5.73549	5.53441	5.34022	5.58788	5.37834	5.39716	5.72525	5.71006	5.59991	5.4542	5.67858	5.65879	5.53163	5.48617
ENSRNOG00000029165	116470	Stx1a	protein_coding	RGD Symbol	1	syntaxin 1A [Source:RGD Symbol;Acc:69430]	-0.115155	-0.215445	-0.0148663	7.87148	-2.35661	0.025997	0.536612	-3.56109	-1.08309	7.96339	7.89446	7.90508	7.95969	7.92364	7.84426	7.97489	8.09782	7.71286	7.77846	7.70494	7.83631	7.77445	7.82524	7.71821	7.74292	7.96433	8.00631	7.93713	7.86361	7.9478	7.83499	7.89803	7.80681
ENSRNOG00000029273	291105	E2f3	protein_coding	RGD Symbol	3	E2F transcription factor 3 [Source:RGD Symbol;Acc:1561600]	0.229634	0.0258951	0.433373	3.17132	2.31323	0.0286113	0.536612	-3.42869	1.17254	2.95782	3.23769	2.9855	2.74943	3.17189	3.37123	3.02111	3.00863	3.23902	3.38368	3.4428	3.2753	3.23772	3.07895	3.2523	3.15014	2.9179	3.22202	3.06501	3.28892	3.16196	3.39714	3.06563	3.42998
ENSRNOG00000029339	100363268	LOC100363268	protein_coding	RGD Symbol	1	rCG31129-like [Source:RGD Symbol;Acc:2323372]	-0.185713	-0.349222	-0.0222037	5.11188	-2.33108	0.027508	0.536612	-3.43275	-1.13738	5.19427	5.13265	5.15468	5.1696	5.29466	5.21667	5.02591	5.14108	5.06851	5.29711	5.34092	5.11972	4.92722	5.11353	4.86972	4.67295	5.40913	5.2854	5.38916	5.02078	5.08159	4.99475	4.94212	4.82294
ENSRNOG00000029466	498831	RGD1562608	protein_coding	RGD Symbol	2	similar to KIAA1328 protein [Source:RGD Symbol;Acc:1562608]	0.210419	0.0218403	0.398998	3.22607	2.29007	0.030103	0.536612	-3.45674	1.15702	3.13896	3.3419	2.93079	3.06986	3.15059	3.47923	3.25718	3.24864	3.12199	3.25392	3.21815	3.14028	3.40589	3.49855	3.45415	3.15014	2.99442	2.89396	3.15149	3.51198	3.16196	3.20382	3.32028	3.32755
ENSRNOG00000029543	83681	Cish	protein_coding	RGD Symbol	1	cytokine inducible SH2-containing protein [Source:RGD Symbol;Acc:69261]	0.481295	0.128304	0.834285	2.32579	2.79837	0.00938843	0.536612	-2.87745	1.396	2.02844	2.27503	2.24853	1.69613	2.21868	1.94081	1.39715	2.36028	2.37596	2.91061	2.60921	2.36655	2.69667	2.42861	2.73702	2.49806	2.56332	2.73855	2.44908	2.45936	1.91745	2.33388	2.30621	2.26342
ENSRNOG00000029592	502603	Srsf11	protein_coding	RGD Symbol	1	serine and arginine rich splicing factor 11 [Source:RGD Symbol;Acc:1559953]	0.134801	0.0470893	0.222513	7.20626	3.15423	0.00394007	0.536612	-1.90277	1.09794	7.19606	7.2011	7.11344	7.10862	7.26432	7.30971	7.09797	7.04449	7.1384	7.15627	7.2092	7.13789	7.33195	7.27734	7.22778	7.38359	7.20833	7.35479	7.21342	7.29731	7.10781	7.20823	7.15571	7.20651
ENSRNOG00000029738	366826	Diras1	protein_coding	RGD Symbol	1	DIRAS family GTPase 1 [Source:RGD Symbol;Acc:1310445]	-0.100263	-0.182276	-0.0182503	7.12363	-2.50909	0.0184469	0.536612	-3.23454	-1.07197	7.14506	7.16816	7.0949	7.20444	7.12932	7.05985	7.16552	7.2358	7.15918	7.12026	7.09945	7.14741	7.11564	7.12574	7.08095	7.0402	7.19449	7.24536	7.07438	7.13647	7.17118	6.98726	7.04917	7.01681
ENSRNOG00000029885	313304	Stag2	protein_coding	RGD Symbol	2	stromal antigen 2 [Source:RGD Symbol;Acc:1562042]	0.109295	0.01765	0.200939	6.58043	2.44765	0.0212061	0.536612	-3.32217	1.0787	6.5262	6.51183	6.50818	6.55304	6.57148	6.59453	6.57529	6.32467	6.67094	6.48778	6.5647	6.60564	6.6895	6.73565	6.66626	6.6635	6.56914	6.53167	6.54655	6.70033	6.5727	6.55432	6.58166	6.62466
ENSRNOG00000030127	192360	Eml2	protein_coding	RGD Symbol	2	EMAP like 2 [Source:RGD Symbol;Acc:621066]	0.179382	0.0531637	0.305601	6.55204	2.91685	0.00706092	0.536612	-2.38883	1.1324	6.47149	6.50847	6.54394	6.48509	6.53497	6.40958	6.51624	6.63171	6.30837	6.26167	6.29218	6.41067	6.8073	6.63781	6.80196	6.82758	6.65837	6.58588	6.5859	6.4433	6.48772	6.55218	6.7261	6.76042
ENSRNOG00000030355	100125385	Mroh1	protein_coding	RGD Symbol	2	maestro heat-like repeat family member 1 [Source:RGD Symbol;Acc:1642414]	-0.340007	-0.58096	-0.099053	4.009	-2.89608	0.00742476	0.536612	-2.41174	-1.26576	4.07589	4.19659	4.14119	4.13139	4.21099	4.13045	4.18174	4.44232	3.97599	4.08929	4.36141	4.10445	3.48758	3.19583	3.41949	3.63067	4.25435	4.10756	3.87792	4.13486	4.10318	4.00884	3.94667	4.00743
ENSRNOG00000030547	29272	Dpp6	protein_coding	RGD Symbol	1	dipeptidyl peptidase like 6 [Source:RGD Symbol;Acc:68402]	-0.135228	-0.250398	-0.0200582	7.62588	-2.40982	0.0230887	0.536612	-3.4507	-1.09827	7.74032	7.60195	7.69032	7.77007	7.60098	7.45509	7.80979	7.85395	7.70384	7.55045	7.32292	7.6775	7.50593	7.5214	7.58331	7.4854	7.76148	7.49748	7.71819	7.6171	7.74943	7.57577	7.62081	7.60762
ENSRNOG00000031058	317371	Was	protein_coding	RGD Symbol	2	Wiskott-Aldrich syndrome [Source:RGD Symbol;Acc:1563567]	0.38035	0.0477948	0.712906	0.800764	2.34734	0.0265365	0.536612	-3.70584	1.30166	0.842343	0.462398	0.522707	0.286256	0.751556	0.954488	0.822038	0.646994	0.245257	0.751416	1.00803	0.705139	0.806854	0.319489	1.03482	0.658996	1.38801	1.42684	0.978938	1.19798	0.904396	0.645823	0.776742	1.08083
ENSRNOG00000031171	309628	Wdr46	protein_coding	RGD Symbol	1	WD repeat domain 46 [Source:RGD Symbol;Acc:2209]	0.162225	0.0262357	0.298214	5.77871	2.44833	0.0211735	0.536612	-3.26889	1.11901	5.856	5.7497	5.84	5.72398	5.69108	5.67675	5.48229	5.59686	5.69448	5.74841	6.04202	5.56718	5.59693	5.81317	5.88964	6.1001	5.9172	5.94448	5.81224	5.76887	5.81739	5.81307	5.80788	5.73927
ENSRNOG00000031459	NA	Zfp128	protein_coding	MGI Symbol	1	zinc finger protein 128 [Source:MGI Symbol;Acc:MGI:2389445]	0.284882	0.0587455	0.511019	3.934	2.58554	0.0154775	0.536612	-2.96273	1.21831	3.54439	3.4762	3.80336	3.65283	3.55081	3.65702	3.91123	3.71658	4.03473	4.22823	4.10553	4.08195	4.29682	4.36763	4.20983	4.33456	3.69691	3.84717	3.95208	4.07155	3.9142	3.85787	3.9161	4.18836
ENSRNOG00000031536	362235	Syndig1	protein_coding	RGD Symbol	1	synapse differentiation inducing 1 [Source:RGD Symbol;Acc:1310753]	0.191453	0.0464928	0.336413	4.51446	2.71063	0.0115594	0.536612	-2.7335	1.14191	4.57774	4.59274	4.37941	4.17656	4.50749	4.72042	4.42407	4.48047	4.13882	4.69627	4.69335	4.32644	4.46758	4.55434	4.64063	4.5003	4.53981	4.65588	4.50558	4.52975	4.55558	4.58233	4.58215	4.51929
ENSRNOG00000031760	NA	Fmn1	protein_coding	MGI Symbol	3	formin 1 [Source:MGI Symbol;Acc:MGI:101815]	0.753759	0.131917	1.3756	-0.0526799	2.48777	0.0193645	0.536612	-3.71123	1.68618	-0.622326	0.131192	-0.514768	-1.3836	0.436682	-0.249871	0.822038	-0.531343	0.672678	0.01445	0.0795877	-0.05159	0.0886246	-0.165938	-0.084475	0.524695	-0.443871	-0.458991	0.333603	0.562742	-1.41753	0.198364	0.334223	0.461102
ENSRNOG00000031816	301009	Nckipsd	protein_coding	RGD Symbol	1	NCK interacting protein with SH3 domain [Source:RGD Symbol;Acc:1311323]	-0.195818	-0.369872	-0.0217644	4.82001	-2.30901	0.0288779	0.536612	-3.4544	-1.14537	4.80125	5.10921	4.98382	4.78815	4.85227	4.96297	4.82388	4.93326	4.6564	4.93375	4.9787	4.86027	4.69476	4.48712	4.49841	4.54435	4.93603	4.81996	4.64625	4.58369	5.07286	5.00103	4.83509	4.87669
ENSRNOG00000031896	140583	Stt3a	protein_coding	RGD Symbol	4	STT3A, catalytic subunit of the oligosaccharyltransferase complex [Source:RGD Symbol;Acc:1565793]	0.14931	0.0219216	0.276699	6.29444	2.40556	0.0233103	0.536612	-3.38533	1.10904	6.1094	6.23702	6.20957	6.25303	6.19222	6.22163	6.31781	6.17711	6.50297	6.42258	6.05243	6.42972	6.38058	6.3033	6.53378	6.4975	5.96688	6.26359	6.225	6.4485	6.27215	6.31825	6.28424	6.44729
ENSRNOG00000031896	500972	Stt3a	protein_coding	RGD Symbol	4	STT3A, catalytic subunit of the oligosaccharyltransferase complex [Source:RGD Symbol;Acc:1565793]	0.14931	0.0219216	0.276699	6.29444	2.40556	0.0233103	0.536612	-3.38533	1.10904	6.1094	6.23702	6.20957	6.25303	6.19222	6.22163	6.31781	6.17711	6.50297	6.42258	6.05243	6.42972	6.38058	6.3033	6.53378	6.4975	5.96688	6.26359	6.225	6.4485	6.27215	6.31825	6.28424	6.44729
ENSRNOG00000032002	29331	Hapln1	protein_coding	RGD Symbol	2	hyaluronan and proteoglycan link protein 1 [Source:RGD Symbol;Acc:2412]	-0.384255	-0.701047	-0.0674634	1.60271	-2.48945	0.0192908	0.536612	-3.37353	-1.30519	1.33373	1.10773	1.71304	2.09949	1.70849	1.63596	2.21856	1.90723	1.5771	1.66895	1.50043	1.56616	1.67359	1.5996	2.02333	1.47092	1.35522	1.12597	1.38805	1.57801	1.35186	1.99946	1.31561	1.54649
ENSRNOG00000032134	301011	Uqcrc1	protein_coding	RGD Symbol	1	ubiquinol-cytochrome c reductase core protein 1 [Source:RGD Symbol;Acc:1303314]	-0.108353	-0.19902	-0.0176858	8.08942	-2.45272	0.0209647	0.536612	-3.38591	-1.078	8.13243	8.17011	8.19132	8.16277	8.13763	8.13964	8.10687	8.13268	7.97012	8.03373	8.02305	8.02872	7.9754	8.06115	8.00207	7.93015	8.31142	8.11729	8.13947	7.95048	8.18221	8.1375	8.11171	7.99818
ENSRNOG00000032192	306469	Cfap97	protein_coding	RGD Symbol	1	cilia and flagella associated protein 97 [Source:RGD Symbol;Acc:1307325]	0.200977	0.0367232	0.36523	4.69033	2.51124	0.0183567	0.536612	-3.09719	1.14948	4.35037	4.47849	4.69469	4.49905	4.57299	4.49569	4.47177	4.50382	4.86908	4.86133	4.97245	4.80639	4.73991	4.75054	4.7068	4.75023	4.69527	4.57395	4.54605	4.90449	4.85605	4.72193	4.88645	4.86011
ENSRNOG00000032394	315219	Tymp	protein_coding	RGD Symbol	1	thymidine phosphorylase [Source:RGD Symbol;Acc:1305756]	-0.207027	-0.384552	-0.0295017	3.42479	-2.39345	0.0239503	0.536612	-3.29437	-1.15431	3.3522	3.44846	3.63391	3.51012	3.53446	3.27642	3.27879	3.63436	3.57215	3.69002	3.49608	3.50406	3.40589	3.1031	3.29116	3.27043	3.62308	3.62847	3.22313	3.34354	3.49372	3.27809	3.4282	3.17501
ENSRNOG00000032463	295347	Rap1a	protein_coding	RGD Symbol	1	RAP1A, member of RAS oncogene family [Source:RGD Symbol;Acc:1359694]	0.180772	0.0366415	0.324901	5.33027	2.57414	0.0158901	0.536612	-3.00988	1.13349	5.39292	5.24443	5.11229	5.16119	5.24026	5.294	5.39592	5.29888	5.34583	5.17395	5.21153	5.39535	5.43249	5.69105	5.5762	5.55408	5.26652	5.14286	5.43514	5.3602	5.33614	5.16659	5.41405	5.2847
ENSRNOG00000032522	NA	B630019K06Rik	protein_coding	MGI Symbol	1	RIKEN cDNA B630019K06 gene [Source:MGI Symbol;Acc:MGI:2147918]	-0.255782	-0.451222	-0.0603412	3.69364	-2.68604	0.0122476	0.536612	-2.80336	-1.19398	3.91124	3.78802	3.77258	3.73062	3.76212	3.49803	4.02431	4.02486	4.00566	3.78704	3.13102	3.95152	3.61421	3.43338	3.43692	3.44791	3.88669	3.56048	3.75901	3.6484	3.67378	3.61749	3.51235	3.6696
ENSRNOG00000032735	56763	Srek1	protein_coding	RGD Symbol	1	splicing regulatory glutamic acid and lysine rich protein 1 [Source:RGD Symbol;Acc:621696]	0.162342	0.0232081	0.301476	5.23733	2.39472	0.0238822	0.536612	-3.33337	1.1191	5.26422	5.09138	5.05908	5.12708	5.29709	5.28861	5.29876	5.06779	5.33126	5.17395	5.36021	5.23126	5.29808	5.26569	5.45736	5.58605	5.10826	5.07408	5.04397	5.3624	5.18238	5.197	5.29318	5.23669
ENSRNOG00000032778	296137	Bub1	protein_coding	RGD Symbol	1	BUB1 mitotic checkpoint serine/threonine kinase [Source:RGD Symbol;Acc:1311707]	0.34466	0.0627764	0.626543	3.0707	2.50945	0.0184319	0.536612	-3.14553	1.26985	2.99591	2.50791	2.753	2.68835	3.03913	3.00135	2.69114	2.85735	3.55218	3.32026	3.522	3.45237	2.97363	3.16175	3.37496	3.27043	2.76402	3.22202	3.1089	3.19303	2.77409	3.21467	3.02036	3.23798
ENSRNOG00000032840	682787	Sumo4	protein_coding	RGD Symbol	1	small ubiquitin-like modifier 4 [Source:RGD Symbol;Acc:1595256]	-0.125474	-0.224589	-0.0263589	6.54617	-2.59819	0.0150312	0.536612	-3.02832	-1.09087	6.64108	6.59538	6.58105	6.64732	6.68969	6.62264	6.51396	6.49976	6.49253	6.63515	6.64846	6.50353	6.45917	6.60859	6.42004	6.3514	6.71358	6.64544	6.6261	6.48439	6.42625	6.50214	6.41787	6.38258
ENSRNOG00000033528	678743	Tll1	protein_coding	RGD Symbol	1	tolloid-like 1 [Source:RGD Symbol;Acc:1306120]	-0.285587	-0.51207	-0.059104	3.18752	-2.58798	0.0153907	0.536612	-3.00153	-1.21891	3.20549	3.15999	3.20885	3.54499	2.90568	2.8919	3.47879	3.44473	3.23902	3.24256	2.76202	3.44358	3.40589	3.26167	3.46269	3.24929	3.34273	2.69693	2.97301	3.0903	3.16196	3.37797	3.02036	2.9301
ENSRNOG00000033583	100910577	LOC100910577	protein_coding	RGD Symbol	1	zinc finger protein 709-like [Source:RGD Symbol;Acc:6497573]	0.543779	0.131698	0.955859	0.501555	2.7083	0.011623	0.536612	-3.48231	1.45779	0.515178	0.791706	0.281699	-0.199171	0.751556	1.05946	-0.26911	-0.0243828	0.596729	0.388846	1.00803	0.645018	0.806854	0.862631	0.483809	0.658996	0.338538	0.302849	0.60279	0.293555	0.795462	-0.202174	0.830181	0.71826
ENSRNOG00000033658	304477	Kntc1	protein_coding	RGD Symbol	1	kinetochore associated 1 [Source:RGD Symbol;Acc:1307905]	0.229005	0.0486723	0.409338	4.26174	2.60632	0.0147508	0.536612	-2.92204	1.17203	4.29415	4.03186	4.25132	3.97396	4.31992	4.31668	4.18747	3.86097	4.50362	4.32296	4.63912	4.21196	4.35602	4.22638	4.48171	4.51808	4.02341	4.23419	4.15934	4.4573	4.10888	4.29608	4.26071	4.24566
ENSRNOG00000033748	NA	AABR07060610.1	pseudogene	Clone-based (Ensembl) gene	1		-0.17643	-0.334549	-0.0183108	3.6002	-2.29005	0.0301045	0.536612	-3.44872	-1.13008	3.56987	3.54768	3.81851	3.74569	3.51792	3.61458	3.59535	3.65952	3.50102	3.72309	3.522	3.60218	3.56488	3.64553	3.41069	3.34207	3.79797	3.53708	3.76588	3.39617	3.61088	3.77968	3.72478	3.41189
ENSRNOG00000033984	362628	Ifnlr1	protein_coding	RGD Symbol	1	interferon, lambda receptor 1 [Source:RGD Symbol;Acc:1562689]	0.881509	0.168671	1.59435	0.120899	2.53801	0.0172666	0.536612	-3.64781	1.8423	-0.221788	-1.12256	-0.675233	-0.5951	-1.75094	0.270962	0.161524	-0.386953	0.43167	0.303957	0.254674	0.447981	-0.110684	0.144402	-0.2986	-0.309295	-0.229746	0.90009	1.19795	1.41754	1.05377	0.645823	0.776742	0.595404
ENSRNOG00000034116	79223	Gk	protein_coding	RGD Symbol	4	glycerol kinase [Source:RGD Symbol;Acc:70893]	0.254862	0.0734275	0.436297	3.56535	2.88298	0.00766341	0.536612	-2.48113	1.19322	3.47191	3.42017	3.24293	3.57904	3.69016	3.53491	3.3922	3.18073	3.6209	3.62151	3.50477	3.82175	3.63028	3.75626	3.68325	3.82178	3.43191	3.31665	3.61425	3.73267	3.45843	3.74268	3.64501	3.6543
ENSRNOG00000036666	619574	Cybc1	protein_coding	RGD Symbol	1	cytochrome b-245 chaperone 1 [Source:RGD Symbol;Acc:1562022]	0.173978	0.0422752	0.305681	4.31293	2.71117	0.0115448	0.536612	-2.73378	1.12817	4.365	4.46932	4.21172	4.34927	4.18504	4.19523	4.24899	4.15442	4.22333	4.30122	4.30779	4.11557	4.35117	4.36263	4.41729	4.26254	4.30674	4.13379	4.41671	4.4573	4.47398	4.29608	4.51846	4.38664
ENSRNOG00000036678	691026	Aspscr1	protein_coding	RGD Symbol	2	ASPSCR1, UBX domain containing tether for SLC2A4 [Source:RGD Symbol;Acc:1588666]	-0.146697	-0.268185	-0.025208	5.2775	-2.47823	0.0197884	0.536612	-3.1854	-1.10703	5.40182	5.22276	5.35754	5.43658	5.23774	5.32065	5.3456	5.46984	5.22175	5.01945	5.14915	5.23381	5.09877	5.2948	5.14633	5.17417	5.51126	5.36949	5.378	5.21639	5.36264	5.25332	5.22749	5.21077
ENSRNOG00000036682	287877	Pycr1	protein_coding	RGD Symbol	1	pyrroline-5-carboxylate reductase 1 [Source:RGD Symbol;Acc:1307863]	-0.286796	-0.484995	-0.088597	3.90441	-2.96981	0.00620775	0.536612	-2.2857	-1.21993	3.98885	4.06269	3.9273	4.29908	4.00097	3.85956	4.11722	4.12461	3.74922	3.64758	4.03528	3.61791	4.00171	4.11798	3.97342	3.98413	3.81616	3.98034	3.79303	3.55118	3.82694	3.71239	3.72478	3.79355
ENSRNOG00000036691	360677	Mcrip1	protein_coding	RGD Symbol	1	MAPK regulated co-repressor interacting protein 1 [Source:RGD Symbol;Acc:1311925]	-0.132453	-0.248945	-0.015961	6.87991	-2.33358	0.0273565	0.536612	-3.55401	-1.09616	7.01893	6.91213	6.90308	6.92887	6.91242	6.89235	6.9643	7.08143	6.72099	6.8618	6.88236	6.84907	6.66532	6.76999	6.66718	6.7441	7.11041	6.85231	6.93199	6.70469	6.95316	6.99514	6.88527	6.9105
ENSRNOG00000036695	303746	Mrpl12	protein_coding	RGD Symbol	1	mitochondrial ribosomal protein L12 [Source:RGD Symbol;Acc:1588559]	-0.125895	-0.227268	-0.024522	6.4155	-2.54884	0.0168427	0.536612	-3.11912	-1.09119	6.51477	6.46182	6.53823	6.52056	6.48905	6.45478	6.44394	6.52508	6.20346	6.42635	6.362	6.31985	6.35299	6.34186	6.25538	6.2632	6.58955	6.45572	6.4613	6.30908	6.48772	6.37978	6.43522	6.38026
ENSRNOG00000036762	499253	Itpripl2	processed_pseudogene	RGD Symbol	1	ITPRIP like 2 [Source:RGD Symbol;Acc:1564255]	-0.498908	-0.812981	-0.184836	0.842012	-3.26023	0.00302183	0.536612	-2.80105	-1.41314	0.566708	0.958356	1.21458	1.08771	1.38291	0.898993	1.04022	1.15147	1.00199	0.544965	1.00803	0.762854	1.01707	0.804916	0.838904	0.452545	0.197675	0.994727	0.405753	0.736073	1.10032	1.03661	0.475086	0.529815
ENSRNOG00000036835	315345	Copz1	protein_coding	RGD Symbol	1	coatomer protein complex, subunit zeta 1 [Source:RGD Symbol;Acc:1306154]	-0.146692	-0.238992	-0.0543919	7.17154	-3.26183	0.00300967	0.536612	-1.66654	-1.10703	7.33629	7.2681	7.17799	7.29108	7.20809	7.24651	7.24728	7.2239	7.11817	7.18252	7.17149	7.22518	6.98188	7.14695	7.02152	6.94563	7.2816	7.13606	7.25796	7.15695	7.20285	7.14159	7.07914	7.06825
ENSRNOG00000036918	316976	Etfbkmt	protein_coding	RGD Symbol	1	electron transfer flavoprotein subunit beta lysine methyltransferase [Source:RGD Symbol;Acc:735147]	-0.346963	-0.603877	-0.0900499	1.11346	-2.77175	0.0100028	0.536612	-3.21546	-1.27188	1.57931	1.36682	1.30339	1.13425	1.1015	1.60161	1.13807	1.37048	1.36456	1.28193	1.27514	1.66028	1.01707	0.862631	0.890434	1.00003	0.889553	0.443712	1.07057	0.841043	0.850957	0.935329	1.0261	0.71826
ENSRNOG00000037087	NA	LOC108351584	protein_coding	RGD Symbol	1	uncharacterized LOC108351584 [Source:RGD Symbol;Acc:11406985]	-0.278389	-0.508248	-0.0485307	3.81489	-2.4857	0.0194557	0.536612	-3.13459	-1.21284	4.06697	4.17981	4.12909	3.92846	3.96483	3.77731	3.75807	3.90372	3.63994	3.69002	3.95511	3.84865	3.35843	3.80859	3.32901	3.44791	4.25879	4.00897	3.99364	3.71206	3.80603	3.62564	3.68907	3.6772
ENSRNOG00000037221	100359731	Tipinl1	protein_coding	RGD Symbol	1	TIMELESS interacting protein like 1 [Source:RGD Symbol;Acc:2323509]	-0.313839	-0.514186	-0.113492	2.98137	-3.21501	0.00338514	0.536612	-2.03628	-1.24301	3.19734	3.08989	3.13817	3.18488	2.98	3.44089	3.22414	3.02163	3.06676	2.91061	3.13102	3.02707	2.68132	2.92492	2.93406	2.84662	2.86064	2.76564	2.91239	2.71551	2.84414	3.09061	3.04317	2.5214
ENSRNOG00000037613	363630	Kdm6b	protein_coding	RGD Symbol	1	lysine demethylase 6B [Source:RGD Symbol;Acc:1307629]	0.19478	0.0320332	0.357526	7.03982	2.45634	0.0207938	0.536612	-3.32985	1.14455	6.74609	7.0539	6.96565	6.86131	6.98715	6.99599	6.80305	6.78154	7.32355	7.19067	7.33271	7.0377	7.32765	7.10646	7.28907	7.1843	6.63551	7.14189	6.88149	7.0893	7.06445	7.02395	7.059	7.0733
ENSRNOG00000037715	499106	RGD1560854	protein_coding	RGD Symbol	2	similar to FLJ41131 protein [Source:RGD Symbol;Acc:1560854]	-0.462922	-0.770852	-0.154991	2.20528	-3.0854	0.00467364	0.536612	-2.47565	-1.37833	2.0467	2.14278	2.47571	2.55785	2.04491	1.96803	2.55606	1.90723	2.3985	2.62588	2.70282	2.47413	2.69667	2.01038	2.06877	2.17837	2.07214	2.13639	1.81639	2.45936	1.89122	2.23079	1.49176	1.97392
ENSRNOG00000038055	497921	Slc47a2	protein_coding	RGD Symbol	1	solute carrier family 47 member 2 [Source:RGD Symbol;Acc:1562382]	-0.44181	-0.790887	-0.0927345	0.944609	-2.59761	0.0150516	0.536612	-3.40304	-1.35831	1.30367	0.386449	1.34583	1.3468	1.05641	1.00793	1.2297	1.69646	1.0597	0.931988	0.410794	1.02117	0.862349	1.38003	0.988281	0.524695	0.934641	0.5093	0.662911	1.03052	0.850957	0.363423	0.881711	0.88491
ENSRNOG00000038297	500685	Plekhd1	protein_coding	RGD Symbol	1	pleckstrin homology and coiled-coil domain containing D1 [Source:RGD Symbol;Acc:1566112]	-0.449676	-0.795467	-0.103885	1.75613	-2.66897	0.0127476	0.536612	-3.14204	-1.36573	2.29606	2.31655	2.08279	2.00246	1.73734	1.41639	2.3672	1.59577	2.20745	1.88892	1.60112	2.18846	1.24295	1.21257	1.28636	1.64288	1.90096	1.6468	1.49114	1.66636	1.63083	1.30372	1.3526	2.06933
ENSRNOG00000038366	310348	Larp1b	protein_coding	RGD Symbol	1	La ribonucleoprotein domain family, member 1B [Source:RGD Symbol;Acc:1307509]	0.238933	0.103441	0.374425	3.5268	3.61926	0.00120798	0.536612	-1.19693	1.18012	3.63166	3.53894	3.34059	3.23912	3.58296	3.54398	3.3922	3.21508	3.69561	3.57698	3.53902	3.48703	3.50512	3.62066	3.488	3.64692	3.58116	3.68633	3.67391	3.57421	3.44045	3.55911	3.44543	3.63883
ENSRNOG00000038478	NA	AABR07029613.1	protein_coding	Clone-based (Ensembl) gene	1		-1.10475	-1.96999	-0.239498	2.35013	-2.62047	0.0142743	0.536612	-3.113	-2.15061	3.01459	2.5607	2.63818	2.80802	2.93088	3.23219	3.21295	2.3806	1.79667	3.14831	2.62524	3.3712	2.00479	2.24549	-0.854993	-0.309295	1.9235	1.70395	1.96706	3.02496	2.63874	2.7314	2.75618	2.85174
ENSRNOG00000038489	499417	Sumo3	protein_coding	RGD Symbol	1	small ubiquitin-like modifier 3 [Source:RGD Symbol;Acc:1561022]	-0.135108	-0.253622	-0.016593	7.81341	-2.33973	0.0269875	0.536612	-3.58861	-1.09817	7.95978	7.94745	7.91788	7.90202	7.81701	7.93759	7.81396	7.85849	7.7566	7.83959	7.84028	7.7732	7.60432	7.67377	7.59888	7.53483	8.01933	7.79901	7.94963	7.68301	7.92171	7.79308	7.83693	7.74357
ENSRNOG00000038622	100359484	Zfp628	protein_coding	MGI Symbol	1	zinc finger protein 628 [Source:NCBI gene;Acc:100359484]	-0.245906	-0.462598	-0.0292135	5.18734	-2.32907	0.0276303	0.536612	-3.44487	-1.18584	5.3103	5.28421	5.31278	5.43193	5.41564	5.33378	5.12768	5.41179	5.18656	5.26939	5.37924	5.05188	4.82617	4.70393	4.75625	4.74268	5.41312	5.53019	5.21938	5.4186	5.00109	5.26901	4.98987	5.11058
ENSRNOG00000038766	307970	LOC103694328	protein_coding	RGD Symbol	1	alanine and glycine-rich protein-like [Source:RGD Symbol;Acc:9319286]	-0.241719	-0.441379	-0.0420581	4.18634	-2.48471	0.0194997	0.536612	-3.13294	-1.1824	4.03531	4.33434	4.4876	4.1654	4.34357	4.3481	4.34432	4.44232	4.3788	4.15741	4.2155	4.13755	4.06812	3.67805	3.96143	3.7332	4.03381	4.2959	4.05663	4.17054	4.45171	4.27031	4.20617	4.15612
ENSRNOG00000038766	103694328	LOC103694328	protein_coding	RGD Symbol	1	alanine and glycine-rich protein-like [Source:RGD Symbol;Acc:9319286]	-0.241719	-0.441379	-0.0420581	4.18634	-2.48471	0.0194997	0.536612	-3.13294	-1.1824	4.03531	4.33434	4.4876	4.1654	4.34357	4.3481	4.34432	4.44232	4.3788	4.15741	4.2155	4.13755	4.06812	3.67805	3.96143	3.7332	4.03381	4.2959	4.05663	4.17054	4.45171	4.27031	4.20617	4.15612
ENSRNOG00000038881	288077	Hcls1	protein_coding	RGD Symbol	1	hematopoietic cell specific Lyn substrate 1 [Source:RGD Symbol;Acc:1304754]	-0.380638	-0.661034	-0.100241	1.76605	-2.7861	0.00966713	0.536612	-3.00274	-1.30192	1.502	2.04736	2.29259	2.00246	1.61829	2.04675	2.05282	1.82064	1.92643	1.56334	1.35421	1.66028	1.70428	1.93167	1.39739	1.31689	2.07214	1.88781	1.61806	1.85364	1.56598	1.86822	1.73532	1.54649
ENSRNOG00000038933	680782	Spcs3	protein_coding	RGD Symbol	1	signal peptidase complex subunit 3 [Source:RGD Symbol;Acc:1588184]	0.233974	0.0320583	0.43589	3.96075	2.37823	0.024777	0.536612	-3.30917	1.17607	3.93594	4.07484	3.99553	3.56211	3.90885	4.00464	3.9722	3.80193	3.86706	4.0044	4.10553	3.98827	4.06221	4.10609	4.37269	4.16996	3.79186	3.55272	3.76588	4.06072	4.10318	3.7576	4.12296	3.97083
ENSRNOG00000039852	500790	Cactin	protein_coding	RGD Symbol	1	cactin, spliceosome C complex subunit [Source:RGD Symbol;Acc:1563634]	-0.142215	-0.2647	-0.0197313	5.17877	-2.383	0.0245153	0.536612	-3.3499	-1.1036	5.26422	5.28944	5.26935	5.32815	5.09455	5.16468	5.19175	5.32795	5.07902	5.20354	5.1268	5.01969	5.11028	5.08351	4.9868	5.03905	5.20114	5.27837	5.19922	5.03468	5.38865	5.26641	5.1429	5.20027
ENSRNOG00000039877	100174909	Smim11	protein_coding	RGD Symbol	1	small integral membrane protein 11 [Source:RGD Symbol;Acc:2299853]	0.151844	0.0219558	0.281732	4.01253	2.3993	0.0236388	0.536612	-3.27501	1.11099	4.058	3.87396	4.07335	3.88829	3.97698	4.06262	3.95887	3.81692	3.93802	4.15741	3.88361	3.95771	4.1031	4.01993	4.10467	4.15299	4.18607	3.89089	4.06779	3.98829	3.85436	4.04575	4.10139	4.13972
ENSRNOG00000039890	305142	Abcg3l3	protein_coding	RGD Symbol	1	ATP-binding cassette, subfamily G (WHITE), member 3-like 3 [Source:RGD Symbol;Acc:1564709]	0.486076	0.143751	0.8284	0.918131	2.91423	0.00710588	0.536612	-3.15001	1.40063	0.566708	0.904916	0.90973	0.286256	1.26895	0.841277	0.633593	0.430183	1.79667	1.04092	0.551656	0.818349	0.560693	1.12094	1.28636	0.781853	0.978362	1.39249	1.23803	1.07424	0.795462	0.768679	1.15735	0.831471
ENSRNOG00000040385	100314118	Mir760	miRNA	RGD Symbol	1	microRNA 760 [Source:RGD Symbol;Acc:2325489]	-0.56813	-1.04245	-0.0938127	0.379245	-2.45831	0.0207018	0.536612	-3.693	-1.4826	0.883565	0.22139	1.21458	1.08771	0.288584	0.180764	0.0653091	0.174926	0.596729	0.544965	0.906751	-0.154683	0.178822	0.971566	0.549397	-0.0779693	0.269825	1.03981	-0.0938182	0.137436	0.167431	0.108166	0.0932152	-0.252593
ENSRNOG00000042037	688495	Smim7	protein_coding	RGD Symbol	1	small integral membrane protein 7 [Source:RGD Symbol;Acc:1588793]	-0.121248	-0.224075	-0.0184214	6.75207	-2.42006	0.0225646	0.536612	-3.38565	-1.08768	6.79215	6.80499	6.84139	6.7499	6.84359	6.83066	6.85434	6.95247	6.55908	6.6384	6.72855	6.76595	6.61168	6.73855	6.56781	6.6635	6.83002	6.72005	6.82915	6.63432	6.77543	6.81352	6.73488	6.76933
ENSRNOG00000042044	363675	Stard3	protein_coding	RGD Symbol	1	StAR-related lipid transfer domain containing 3 [Source:RGD Symbol;Acc:1549768]	-0.130416	-0.232792	-0.028041	5.9637	-2.61453	0.0144725	0.536612	-2.96648	-1.09461	6.01749	6.00116	6.03416	6.10168	6.04275	6.00382	6.03467	6.03851	5.88213	5.87703	6.05243	5.81238	5.90344	5.92914	5.78291	5.84045	6.01228	6.16656	5.91934	6.00745	5.8937	5.95082	5.9803	5.84417
ENSRNOG00000042070	364867	Ticam2	protein_coding	RGD Symbol	1	toll-like receptor adaptor molecule 2 [Source:RGD Symbol;Acc:1308258]	-0.381705	-0.67299	-0.0904203	1.05516	-2.68947	0.0121492	0.536612	-3.32057	-1.30288	0.962637	1.05964	0.965225	1.3468	1.30795	0.898993	1.35708	0.94865	1.1152	1.36809	1.27514	1.39421	1.24295	1.2563	0.483809	0.895064	0.745163	1.08354	1.15673	1.19798	0.904396	1.03661	0.663531	0.658139
ENSRNOG00000042160	499690	LOC108349010	protein_coding	RGD Symbol	1	protein kish-B [Source:RGD Symbol;Acc:11454336]	-0.287514	-0.536992	-0.038035	2.07719	-2.36528	0.0255016	0.536612	-3.46588	-1.22053	2.23366	2.11951	2.39718	2.33688	2.19807	2.34551	2.02751	2.11555	1.89507	2.17843	1.7836	2.14571	2.31434	2.20143	1.71576	1.90861	2.07214	2.48505	2.14623	1.85364	1.75239	1.75388	2.08224	1.79005
ENSRNOG00000042160	108349010	LOC108349010	protein_coding	RGD Symbol	1	protein kish-B [Source:RGD Symbol;Acc:11454336]	-0.287514	-0.536992	-0.038035	2.07719	-2.36528	0.0255016	0.536612	-3.46588	-1.22053	2.23366	2.11951	2.39718	2.33688	2.19807	2.34551	2.02751	2.11555	1.89507	2.17843	1.7836	2.14571	2.31434	2.20143	1.71576	1.90861	2.07214	2.48505	2.14623	1.85364	1.75239	1.75388	2.08224	1.79005
ENSRNOG00000042233	124440	Rpl41	protein_coding	RGD Symbol	1	ribosomal protein L41 [Source:RGD Symbol;Acc:621210]	-0.165721	-0.298704	-0.0327388	8.74777	-2.55765	0.0165053	0.536612	-3.20452	-1.12173	8.86752	8.87949	8.84614	8.83722	8.94978	8.81774	8.76371	8.83049	8.47026	8.70497	8.761	8.63382	8.64507	8.74827	8.52349	8.42792	9.0368	8.85221	8.90744	8.60119	8.72423	8.79184	8.71449	8.61147
ENSRNOG00000042271	192255	Ubb	pseudogene	RGD Symbol	1	ubiquitin B [Source:RGD Symbol;Acc:621562]	-0.152489	-0.260587	-0.0443919	9.1838	-2.89522	0.00744034	0.536612	-2.5195	-1.11149	9.29803	9.24569	9.27442	9.26949	9.24412	9.17958	9.20424	9.24006	9.20875	9.27802	9.22351	9.19887	9.06396	9.07695	8.93894	8.86682	9.4138	9.16727	9.35945	9.14426	9.18263	9.11461	9.13205	9.08556
ENSRNOG00000042308	680200	LOC680200	protein_coding	RGD Symbol	1	similar to zinc finger protein 455 [Source:RGD Symbol;Acc:1594231]	0.442839	0.0932077	0.792471	0.941998	2.59952	0.0149851	0.536612	-3.44745	1.35928	0.664556	1.15428	0.594856	0.829398	0.751556	1.20385	0.56488	-0.0243828	1.31801	1.23684	0.958281	1.24018	0.915788	1.41902	1.16607	1.50699	0.693633	0.745367	0.881091	1.07424	0.61489	1.08471	0.979558	1.03429
ENSRNOG00000042653	690871	Ndufaf8	protein_coding	RGD Symbol	1	NADH:ubiquinone oxidoreductase complex assembly factor 8 [Source:RGD Symbol;Acc:1590963]	-0.16397	-0.307029	-0.0209114	5.37838	-2.35238	0.0262421	0.536612	-3.41639	-1.12037	5.42992	5.41898	5.39086	5.44584	5.52931	5.48984	5.418	5.57498	5.16371	5.36678	5.37924	5.41573	5.18835	5.20841	5.04765	5.11405	5.50939	5.45312	5.47761	5.24775	5.54825	5.53226	5.38309	5.34791
ENSRNOG00000042717	365871	Ciart	protein_coding	RGD Symbol	2	circadian associated repressor of transcription [Source:RGD Symbol;Acc:1566380]	-0.680611	-1.28087	-0.0803536	1.22734	-2.32712	0.0277494	0.536612	-3.63335	-1.60282	1.33373	1.61994	1.42713	2.31684	1.89931	2.04675	1.61672	1.82064	0.879129	0.931988	1.89358	0.0446254	-0.110684	0.547758	0.266997	0.524695	1.48213	1.81186	1.58736	1.19798	1.35186	0.768679	1.07119	1.12592
ENSRNOG00000042960	117183	Rgcc	protein_coding	RGD Symbol	1	regulator of cell cycle [Source:RGD Symbol;Acc:619721]	0.24486	0.0518721	0.437848	3.30524	2.60402	0.0148295	0.536612	-2.97717	1.18498	3.45149	3.1938	3.05109	2.90517	3.5012	3.34031	3.43133	3.14554	3.21382	3.24256	2.84649	3.28519	3.38709	3.57822	3.32901	3.3619	3.54527	3.16211	3.43622	3.13227	3.43138	3.43474	3.45396	3.46549
ENSRNOG00000042983	291877	Nudt21	protein_coding	RGD Symbol	1	nudix hydrolase 21 [Source:RGD Symbol;Acc:1305766]	-0.117048	-0.21822	-0.0158768	6.48023	-2.37446	0.0249863	0.536612	-3.45077	-1.08451	6.50572	6.51406	6.55641	6.53797	6.62361	6.50908	6.46648	6.37491	6.49906	6.64704	6.67566	6.47143	6.43192	6.45641	6.34814	6.30221	6.54663	6.52375	6.55649	6.38265	6.39974	6.43648	6.25156	6.50816
ENSRNOG00000043002	296098	Lcmt2	protein_coding	RGD Symbol	1	leucine carboxyl methyltransferase 2 [Source:RGD Symbol;Acc:1305829]	-0.25958	-0.46873	-0.0504308	3.34104	-2.54725	0.0169043	0.536612	-3.06351	-1.19713	3.42382	3.44846	3.31945	3.5706	3.53446	3.60595	3.37223	3.37555	3.17518	3.5679	3.4428	3.21455	3.24817	3.12684	2.75103	2.86063	3.45531	3.65769	3.37463	3.39617	3.42224	3.45318	3.30149	3.08654
ENSRNOG00000043099	685025	Ddx21	protein_coding	RGD Symbol	1	DExD-box helicase 21 [Source:RGD Symbol;Acc:1307306]	0.228691	0.0772617	0.38012	4.34997	3.09954	0.00451309	0.536612	-2.00964	1.17177	4.21965	4.30885	4.2569	4.31936	4.23142	4.27369	4.04338	4.02486	4.3788	4.39655	4.54956	4.21196	4.62828	4.57175	4.52311	4.5955	4.41411	4.30516	4.2985	4.52975	4.23938	4.38519	4.36849	4.32514
ENSRNOG00000043099	317399	Ddx21	protein_coding	RGD Symbol	1	DExD-box helicase 21 [Source:RGD Symbol;Acc:1307306]	0.228691	0.0772617	0.38012	4.34997	3.09954	0.00451309	0.536612	-2.00964	1.17177	4.21965	4.30885	4.2569	4.31936	4.23142	4.27369	4.04338	4.02486	4.3788	4.39655	4.54956	4.21196	4.62828	4.57175	4.52311	4.5955	4.41411	4.30516	4.2985	4.52975	4.23938	4.38519	4.36849	4.32514
ENSRNOG00000043102	360674	Bahcc1	protein_coding	RGD Symbol	1	BAH domain and coiled-coil containing 1 [Source:RGD Symbol;Acc:1306500]	-0.149864	-0.281114	-0.0186151	6.74798	-2.34347	0.0267653	0.536612	-3.52703	-1.10946	6.59916	6.86131	6.96139	6.68004	6.77305	6.83805	6.72451	6.85781	6.95095	6.79338	7.13137	6.79908	6.61673	6.50705	6.56781	6.60021	6.57182	6.87659	6.53353	6.63523	6.78615	6.73658	6.76006	6.78961
ENSRNOG00000043107	103693563	LOC103693563	protein_coding	RGD Symbol	2	mycophenolic acid acyl-glucuronide esterase, mitochondrial [Source:RGD Symbol;Acc:9356323]	-0.370657	-0.608042	-0.133273	3.77708	-3.20463	0.00347428	0.536612	-1.87893	-1.29294	4.25149	4.19102	4.01538	3.98034	3.87029	4.09385	3.61247	4.00536	3.55218	3.97037	4.22079	4.28272	3.19512	3.54335	3.76145	3.71018	4.00767	3.31665	3.49528	3.30736	3.3945	3.61749	3.74579	3.50869
ENSRNOG00000043189	366012	Trub2	protein_coding	RGD Symbol	1	TruB pseudouridine synthase family member 2 [Source:RGD Symbol;Acc:1359394]	-0.17125	-0.282853	-0.0596463	5.13792	-3.14927	0.003989	0.536612	-1.87625	-1.12603	5.19017	5.28944	5.15468	5.1668	5.18111	5.17639	5.20027	5.2023	5.22175	5.28609	5.34577	5.33003	5.09008	5.11946	4.98087	4.98892	5.18956	4.83922	4.93542	4.97249	5.00109	5.18602	5.07258	5.18969
ENSRNOG00000043390	362910	Samd12	protein_coding	RGD Symbol	4	sterile alpha motif domain containing 12 [Source:RGD Symbol;Acc:1561402]	-0.294568	-0.511878	-0.0772574	2.87919	-2.78203	0.0097612	0.536612	-2.73707	-1.22652	2.88864	2.76945	3.02521	3.03349	3.22379	2.72641	3.32107	3.21508	2.91866	2.85202	2.8601	2.94218	2.72689	2.59109	2.75103	3.13869	2.5489	3.00044	2.41452	2.95652	2.81652	2.81931	2.84972	2.71088
ENSRNOG00000045543	679110	Frat2	protein_coding	RGD Symbol	1	FRAT2, WNT signaling pathway regulator [Source:RGD Symbol;Acc:1591882]	-0.301163	-0.515186	-0.0871396	3.19428	-2.888	0.00757112	0.536612	-2.51692	-1.23214	3.10451	3.46701	3.54564	3.40964	3.20325	3.36099	3.46942	3.58267	2.9647	3.06046	3.07376	2.86522	2.82792	3.09107	2.94629	3.04366	3.3259	3.13119	3.05383	3.10091	3.29796	3.33884	3.2337	3.16425
ENSRNOG00000045764	83824	Cxxc4	protein_coding	RGD Symbol	1	CXXC finger protein 4 [Source:RGD Symbol;Acc:69228]	0.209225	0.0366993	0.38175	6.5154	2.48896	0.0193123	0.536612	-3.23641	1.15607	6.37542	6.40281	6.14194	6.3548	6.64185	6.58357	6.35898	6.38123	6.83177	6.55361	6.43316	6.72115	6.66824	6.68756	6.77222	6.5813	6.32325	6.61317	6.42052	6.62883	6.39392	6.48208	6.29497	6.72331
ENSRNOG00000045775	684035	Rnpepl1	protein_coding	RGD Symbol	1	arginyl aminopeptidase like 1 [Source:RGD Symbol;Acc:1595210]	0.146981	0.036327	0.257636	4.82645	2.72616	0.0111437	0.536612	-2.7063	1.10725	4.69237	4.87222	4.78613	4.6707	4.70666	4.67572	4.71314	4.73446	4.93995	4.87611	4.94717	4.66218	4.89764	4.83946	4.79395	4.92036	4.8356	4.89243	4.82463	4.88006	4.96381	4.91386	4.98693	4.80918
ENSRNOG00000045829	445442	Thbs1	protein_coding	RGD Symbol	2	thrombospondin 1 [Source:RGD Symbol;Acc:1588455]	-0.255765	-0.454797	-0.0567326	4.9612	-2.63739	0.0137232	0.536612	-2.87713	-1.19397	4.66603	4.89638	4.99052	5.11553	5.12489	5.15286	5.21436	5.28007	5.13379	5.22101	5.2508	4.97765	4.5753	4.59747	4.93559	4.54435	4.97971	4.74025	4.85072	5.0729	4.97946	5.05333	5.05585	4.66006
ENSRNOG00000045838	114638	Hps1	protein_coding	RGD Symbol	8	HPS1, biogenesis of lysosomal organelles complex 3 subunit 1 [Source:RGD Symbol;Acc:69193]	-0.430587	-0.787594	-0.0735805	1.18332	-2.47538	0.0199168	0.536612	-3.53302	-1.34778	1.81063	1.65273	1.11995	1.46075	1.18765	1.33509	0.935249	1.56058	1.22017	1.70251	1.7253	0.973072	0.806854	0.744795	0.988281	0.452545	1.90096	1.39249	0.776121	0.890796	1.23156	0.768679	0.776742	0.986194
ENSRNOG00000045989	287167	Hba-a3	protein_coding	RGD Symbol	1	hemoglobin alpha, adult chain 3 [Source:RGD Symbol;Acc:1359209]	-0.821835	-1.32265	-0.321026	3.69861	-3.36798	0.00230127	0.536612	-1.59012	-1.76765	3.86052	4.2829	4.63177	4.67857	3.97698	3.98479	3.03388	4.40312	3.5114	4.01111	4.16157	3.78043	2.82792	3.38496	2.52515	3.37171	3.58823	3.97455	3.81307	3.72583	3.25746	3.35854	3.18325	3.43894
ENSRNOG00000046007	65130	Cldn3	protein_coding	RGD Symbol	1	claudin 3 [Source:RGD Symbol;Acc:68425]	-0.58712	-1.07517	-0.0990658	0.293671	-2.46897	0.0202082	0.536612	-3.65426	-1.50224	0.616461	0.904916	1.01866	0.989863	0.123524	-0.129576	0.699181	1.05362	0.142163	0.213759	-0.967718	0.447981	-0.473254	-0.561866	-0.187568	-0.189001	0.584699	0.2269	0.474466	0.680578	0.61489	0.439372	0.178104	0.147945
ENSRNOG00000046155	498675	LOC498675	protein_coding	RGD Symbol	1	hypothetical LOC498675 [Source:RGD Symbol;Acc:1589651]	-0.312831	-0.591249	-0.0344122	2.27274	-2.30605	0.0290666	0.536612	-3.50218	-1.24214	2.32628	2.50791	2.20309	2.89168	2.11255	2.02098	2.44573	2.49685	2.37596	2.31484	2.11408	2.34782	2.46535	2.10907	2.02333	2.30669	2.01031	2.23662	1.64811	2.22732	2.22107	2.37314	2.48345	2.28346
ENSRNOG00000046194	NA	Mir5126	miRNA	MGI Symbol	1	microRNA 5126 [Source:MGI Symbol;Acc:MGI:4950451]	-0.384175	-0.613295	-0.155055	2.83955	-3.4413	0.00190914	0.536612	-1.6921	-1.30511	2.68219	2.91171	3.26521	3.20682	2.81384	2.52119	3.05908	2.92809	3.12199	2.99427	2.40152	3.06197	2.88262	2.91131	2.75103	2.65096	2.84891	2.4353	2.92472	2.95652	2.92394	2.87507	2.51643	2.50443
ENSRNOG00000046256	56785	Ralgapa1	protein_coding	RGD Symbol	3	Ral GTPase activating protein catalytic alpha subunit 1 [Source:RGD Symbol;Acc:620642]	0.14012	0.0194297	0.26081	6.58319	2.38279	0.024527	0.536612	-3.44506	1.102	6.45363	6.50174	6.43268	6.4918	6.69889	6.54002	6.62465	6.49278	6.75633	6.54554	6.47135	6.66833	6.67504	6.7123	6.70095	6.78507	6.25045	6.56386	6.53755	6.74582	6.49318	6.62107	6.59427	6.63931
ENSRNOG00000046307	684314	Glyctk	protein_coding	RGD Symbol	1	glycerate kinase [Source:RGD Symbol;Acc:1591498]	-0.272615	-0.470256	-0.0749743	2.75237	-2.83094	0.00868509	0.536612	-2.70157	-1.20799	2.77274	2.84233	2.9584	3.00872	2.78649	2.52119	2.79979	2.81319	2.60644	2.89619	2.88694	2.62181	2.68132	2.69005	2.63497	2.83248	2.89527	2.91831	2.78291	2.72925	2.89782	2.66967	2.30621	2.50443
ENSRNOG00000046313	64160	Basp1	protein_coding	RGD Symbol	1	brain abundant, membrane attached signal protein 1 [Source:RGD Symbol;Acc:621491]	-0.152095	-0.277954	-0.0262358	9.74936	-2.4802	0.0197001	0.536612	-3.38732	-1.11118	9.90941	9.82091	9.8593	9.82934	9.799	9.80606	9.82071	9.98969	9.56244	9.69946	9.69945	9.58485	9.58403	9.61168	9.56528	9.49139	9.96599	9.83847	9.82582	9.62728	9.85558	9.74345	9.8216	9.67335
ENSRNOG00000046316	681123	Tomm6	protein_coding	RGD Symbol	1	translocase of outer mitochondrial membrane 6 [Source:RGD Symbol;Acc:1583567]	-0.14649	-0.274932	-0.0180475	6.05412	-2.34076	0.026926	0.536612	-3.48366	-1.10687	6.24211	6.13192	6.04546	6.19246	6.19222	6.18004	6.05517	6.11023	5.86605	6.07735	6.13031	5.96771	5.87337	6.07361	5.78631	5.79011	6.27914	6.08824	6.21248	5.89003	6.06482	6.04651	5.99207	6.01119
ENSRNOG00000046345	25596	Rpn1	protein_coding	RGD Symbol	1	ribophorin I [Source:RGD Symbol;Acc:3594]	-0.108362	-0.202499	-0.0142247	8.40911	-2.3625	0.0256592	0.536612	-3.57255	-1.078	8.55649	8.44129	8.46266	8.55237	8.39668	8.42884	8.44678	8.38139	8.35396	8.45201	8.38263	8.42289	8.26645	8.32928	8.25921	8.19246	8.59164	8.43279	8.46671	8.44837	8.43464	8.3745	8.34674	8.39774
ENSRNOG00000046420	NA	AABR07006458.1	protein_coding	Clone-based (Ensembl) gene	1		0.266096	0.0351429	0.497049	3.72443	2.36468	0.0255357	0.536612	-3.33069	1.20255	3.52498	3.67285	3.5816	3.69225	3.934	3.94424	3.84757	3.80193	3.23902	3.36285	3.24951	3.50406	3.97678	3.73324	4.09372	4.09492	3.44755	3.76899	3.64439	3.74624	3.69668	3.74268	3.82031	4.26594
ENSRNOG00000046460	NA	AABR07022144.1	protein_coding	Clone-based (Ensembl) gene	1		-0.392948	-0.735385	-0.0505099	2.88425	-2.35511	0.026084	0.536612	-3.39414	-1.31307	3.16427	2.73924	2.91678	2.94488	3.27389	3.04035	2.94204	3.20372	2.62568	3.18438	2.83275	2.81153	3.0828	3.32463	1.85196	2.01263	3.15545	2.72481	2.36108	2.7697	3.3757	2.84746	2.94969	3.08654
ENSRNOG00000046472	503165	Arfgap3	protein_coding	RGD Symbol	2	ADP-ribosylation factor GTPase activating protein 3 [Source:RGD Symbol;Acc:1560066]	0.257388	0.0979293	0.416847	4.48445	3.31282	0.00264652	0.536612	-1.58126	1.19531	4.53956	4.45545	4.3007	4.23111	4.21099	4.37377	4.37475	4.32664	4.47739	4.65403	4.37094	4.61595	4.83313	4.65577	4.68508	4.65699	4.49911	4.3326	4.45971	4.6999	4.38278	4.43242	4.58604	4.47206
ENSRNOG00000046492	679504	Nemp1	protein_coding	RGD Symbol	1	nuclear envelope integral membrane protein 1 [Source:RGD Symbol;Acc:1587179]	0.40204	0.061396	0.742684	0.84526	2.42229	0.0224521	0.536612	-3.6219	1.32137	0.616461	0.603261	0.594856	0.583237	0.807051	0.781156	0.49273	0.578282	1.22017	0.544965	1.10267	1.1128	1.20052	1.16749	1.07991	1.39596	0.584699	0.374999	1.02548	0.365705	0.737746	0.826395	1.27764	1.21207
ENSRNOG00000046667	100360880	Fosb	protein_coding	RGD Symbol	2	FosB proto-oncogene, AP-1 transcription factor subunit [Source:RGD Symbol;Acc:1308198]	-1.0606	-1.84271	-0.278499	1.78	-2.78321	0.00973392	0.536612	-2.96583	-2.0858	1.76724	1.99717	2.53193	2.37614	2.77262	3.01447	3.19032	3.24864	1.65406	1.40931	2.02021	0.762854	0.419831	0.399659	0.342946	0.593408	1.17906	1.24627	2.26737	2.18806	2.30295	1.92215	1.94364	1.16964
ENSRNOG00000046727	25303	Abcc2	protein_coding	RGD Symbol	1	ATP binding cassette subfamily C member 2 [Source:RGD Symbol;Acc:2366]	0.552731	0.166844	0.938617	1.08178	2.93976	0.00667906	0.536612	-3.0557	1.46686	1.17676	0.603261	1.07019	0.711562	0.807051	0.584119	0.336611	1.00209	1.31801	0.874272	0.906751	0.705139	1.47428	1.12094	1.6869	1.18951	1.21605	0.948184	1.27702	0.622863	1.46289	1.81218	1.64873	1.40733
ENSRNOG00000046852	64544	B3gat2	protein_coding	RGD Symbol	1	beta-1,3-glucuronyltransferase 2 [Source:RGD Symbol;Acc:620903]	-0.465631	-0.825202	-0.10606	5.73379	-2.65776	0.0130864	0.536612	-2.87259	-1.38092	6.03245	5.81453	5.98969	6.08549	5.95795	5.76087	6.07846	6.07013	5.71033	5.69315	5.76654	5.87261	5.76287	5.98543	5.89438	4.91029	5.89313	5.96946	5.83038	6.03398	4.90931	4.88359	4.94515	5.76087
ENSRNOG00000046871	681367	LOC681367	protein_coding	RGD Symbol	1	hypothetical protein LOC681367 [Source:RGD Symbol;Acc:1596723]	-0.321398	-0.532505	-0.11029	2.92774	-3.12462	0.00424104	0.536612	-2.20064	-1.24954	3.22166	3.18262	3.11382	3.23912	3.08475	2.94767	2.88681	3.13362	2.91866	2.77526	3.07376	2.91698	2.75648	2.91131	2.94629	2.98092	2.94018	2.93034	2.86198	2.87234	2.59064	2.92876	2.43253	2.61925
ENSRNOG00000046874	683687	Snx9	protein_coding	RGD Symbol	1	sorting nexin 9 [Source:RGD Symbol;Acc:1584466]	0.191841	0.0240392	0.359642	3.4401	2.3464	0.026592	0.536612	-3.36564	1.14222	3.41681	3.36187	3.42218	3.35173	3.49276	3.56196	3.42165	3.05993	3.31209	3.62151	3.13102	3.3336	3.339	3.48941	3.5534	3.58921	3.5233	3.42259	3.71709	3.30736	3.48498	3.64982	3.61488	3.38432
ENSRNOG00000047098	361619	LOC689064	protein_coding	RGD Symbol	3	beta-globin [Source:RGD Symbol;Acc:1597422]	-0.325915	-0.609396	-0.0424351	5.32029	-2.3596	0.0258249	0.536612	-3.39733	-1.25346	5.57695	5.56824	5.81568	5.71444	5.38405	5.3674	4.75229	5.23614	5.16042	5.60497	5.59402	5.53026	5.28544	5.28955	4.96293	5.08153	5.44463	5.36728	5.19413	5.41648	4.96066	5.3695	5.01316	4.99685
ENSRNOG00000047098	689064	LOC689064	protein_coding	RGD Symbol	3	beta-globin [Source:RGD Symbol;Acc:1597422]	-0.325915	-0.609396	-0.0424351	5.32029	-2.3596	0.0258249	0.536612	-3.39733	-1.25346	5.57695	5.56824	5.81568	5.71444	5.38405	5.3674	4.75229	5.23614	5.16042	5.60497	5.59402	5.53026	5.28544	5.28955	4.96293	5.08153	5.44463	5.36728	5.19413	5.41648	4.96066	5.3695	5.01316	4.99685
ENSRNOG00000047427	311348	Cdan1	protein_coding	RGD Symbol	1	codanin 1 [Source:RGD Symbol;Acc:1306771]	0.38021	0.100632	0.659787	4.00321	2.79112	0.00955218	0.536612	-2.60321	1.30153	3.67926	4.08088	4.00218	3.54499	3.79681	3.58851	3.58671	3.70857	4.34438	4.31213	4.54956	4.25282	4.10884	4.08805	4.38622	4.51366	3.55973	3.8535	3.77952	4.04433	3.97791	3.94513	4.1176	4.25584
ENSRNOG00000047493	170698	Slco1a4	protein_coding	RGD Symbol	2	solute carrier organic anion transporter family, member 1a4 [Source:RGD Symbol;Acc:621389]	0.403704	0.0447831	0.762625	1.53262	2.30846	0.0289134	0.536612	-3.61421	1.3229	1.30367	1.61994	1.83722	1.46075	1.05641	1.24894	0.988688	0.83544	1.4958	1.91777	1.00803	1.53337	1.90261	1.90445	2.00006	1.50699	1.48213	1.61736	1.35198	1.97394	1.59877	1.72383	2.08224	1.33237
ENSRNOG00000047768	25473	Lamb2	protein_coding	RGD Symbol	2	laminin subunit beta 2 [Source:RGD Symbol;Acc:2988]	-0.198334	-0.343179	-0.0534878	6.54943	-2.81027	0.00912551	0.536612	-2.60685	-1.14737	6.7014	6.6833	6.80763	6.61487	6.6655	6.57474	6.59588	6.76618	6.60099	6.50452	6.44224	6.55242	6.1985	6.25428	6.34583	6.29449	6.80216	6.58778	6.53252	6.54197	6.491	6.64231	6.60101	6.3849
ENSRNOG00000048025	683927	Cstf2	protein_coding	RGD Symbol	3	cleavage stimulation factor subunit 2 [Source:RGD Symbol;Acc:1596566]	0.174731	0.0267715	0.322691	6.07669	2.42373	0.0223794	0.536612	-3.33623	1.12875	5.99297	6.0264	5.89641	5.99854	6.05856	5.99558	6.02511	6.12084	6.02299	5.99343	5.9996	6.07414	6.29114	6.35574	6.34929	6.52415	5.96552	5.84955	6.08506	6.1837	6.02315	5.94757	6.04105	6.02018
ENSRNOG00000048190	681433	Rgmb	protein_coding	RGD Symbol	1	repulsive guidance molecule BMP co-receptor b [Source:RGD Symbol;Acc:1595392]	-0.102829	-0.192444	-0.013213	6.28041	-2.35498	0.0260911	0.536612	-3.47769	-1.07388	6.14797	6.26512	6.45344	6.36093	6.11324	6.0697	6.28748	6.33121	6.2904	6.20866	6.31212	6.40388	6.36024	6.40635	6.24304	6.22175	6.15247	6.3865	6.23988	6.28253	6.31964	6.32952	6.3232	6.22054
ENSRNOG00000048397	308993	Sephs2	pseudogene	RGD Symbol	1	selenophosphate synthetase 2 [Source:RGD Symbol;Acc:1308827]	-0.14395	-0.255262	-0.032638	5.83249	-2.65416	0.0131968	0.536612	-2.88106	-1.10493	5.99297	6.06802	5.9053	5.91603	5.79937	5.82927	5.88593	5.80851	5.78709	5.93992	5.72994	5.85115	5.75006	5.89151	5.59961	5.67988	5.97364	5.8078	5.81224	5.76887	5.86703	5.81486	5.85698	5.64368
ENSRNOG00000048577	314600	Zfp955a	protein_coding	RGD Symbol	2	zinc finger protein 955A [Source:RGD Symbol;Acc:1598322]	0.159009	0.0435265	0.274492	6.27043	2.82594	0.00878979	0.536612	-2.56019	1.11652	6.23615	6.33371	6.24923	6.06311	6.25966	6.24685	6.1637	5.99139	6.33199	6.27707	6.19081	6.41179	6.44334	6.37074	6.42004	6.3711	6.15008	6.31149	6.45494	6.24476	6.21249	6.28518	6.19157	6.2791
ENSRNOG00000048725	684148	Lsm2	protein_coding	RGD Symbol	3	LSM2 homolog, U6 small nuclear RNA and mRNA degradation associated [Source:RGD Symbol;Acc:1598536]	-0.223742	-0.392515	-0.0549691	4.60657	-2.72083	0.0112847	0.536612	-2.71447	-1.16776	4.71253	4.69072	4.61451	4.91353	4.86866	4.76766	4.51794	4.628	4.67036	4.8464	4.66261	4.73609	4.24034	4.28032	4.34063	4.24128	4.82067	4.64862	4.69386	4.54148	4.543	4.59484	4.44756	4.53609
ENSRNOG00000048847	364653	Wdr17	protein_coding	RGD Symbol	2	WD repeat domain 17 [Source:RGD Symbol;Acc:1590843]	0.341038	0.0935371	0.588538	4.00165	2.82803	0.00874592	0.536612	-2.53776	1.26667	3.8861	3.8878	3.52732	3.82586	4.12625	3.97811	3.95887	3.89669	3.96848	3.76339	3.98648	3.80124	4.5246	4.45465	4.1894	4.67692	3.5233	4.07001	3.91548	4.14001	3.88791	3.95163	3.9161	4.18304
ENSRNOG00000048861	498122	LOC498122	protein_coding	RGD Symbol	1	similar to CG15908-PA [Source:RGD Symbol;Acc:1595717]	-0.142966	-0.261041	-0.0248916	4.72287	-2.48504	0.0194848	0.536612	-3.14519	-1.10417	4.83053	4.72582	4.71506	4.83469	4.55689	4.756	4.76	4.9229	4.6796	4.78116	4.78182	4.77868	4.66386	4.67201	4.62169	4.65297	4.73086	4.7057	4.76416	4.73777	4.86955	4.61954	4.55463	4.63298
ENSRNOG00000048980	80850	Gng2	protein_coding	RGD Symbol	1	G protein subunit gamma 2 [Source:RGD Symbol;Acc:69268]	-0.131295	-0.246578	-0.0160119	6.44339	-2.33744	0.0271245	0.536612	-3.51871	-1.09528	6.40403	6.49497	6.54962	6.52493	6.55739	6.50095	6.43795	6.54435	6.14966	6.37915	6.66407	6.37756	6.45917	6.33167	6.32609	6.23256	6.45965	6.71919	6.48543	6.43284	6.4601	6.38579	6.3348	6.42942
ENSRNOG00000048989	686883	Larp7	protein_coding	RGD Symbol	2	La ribonucleoprotein domain family, member 7 [Source:RGD Symbol;Acc:1592474]	-0.196176	-0.338369	-0.0539835	5.15591	-2.83156	0.00867211	0.536612	-2.50998	-1.14566	5.49121	5.20352	5.20741	5.1835	5.23268	5.16468	5.3785	5.14703	5.2437	5.26939	5.05761	5.17391	4.9562	4.99272	4.90147	4.84134	5.38902	5.20108	5.16064	4.91655	5.11597	5.24805	5.10546	5.16019
ENSRNOG00000048990	685025	AABR07037356.1	protein_coding	Clone-based (Ensembl) gene	1		-1.35831	-2.55374	-0.162892	-0.123937	-2.33204	0.0274498	0.536612	-3.83892	-2.56385	0.225671	0.306279	-0.118839	1.03962	0.436682	0.584119	0.56488	-0.386953	0.744828	0.469016	0.906751	0.705139	-0.221715	-2.00244	-3.35749	0.658996	-2.7658	1.08354	-0.559482	-3.40688	0.480589	0.511522	0.0932152	1.03429
ENSRNOG00000049110	29640	Dpm2	protein_coding	RGD Symbol	1	dolichyl-phosphate mannosyltransferase subunit 2, regulatory [Source:RGD Symbol;Acc:2514]	-0.137298	-0.254473	-0.0201231	6.28704	-2.40484	0.0233476	0.536612	-3.38389	-1.09984	6.3342	6.22207	6.26728	6.35603	6.41731	6.34486	6.46884	6.43687	6.08337	6.26589	6.13312	6.28949	6.40764	6.26635	6.18618	6.04902	6.40062	6.15508	6.35255	6.12644	6.37866	6.38339	6.31619	6.24757
ENSRNOG00000049127	684800	Smap1	protein_coding	RGD Symbol	1	small ArfGAP 1 [Source:RGD Symbol;Acc:1585595]	-0.39868	-0.753254	-0.0441056	6.10985	-2.30767	0.0289631	0.536612	-3.55002	-1.3183	6.32019	6.22888	6.3081	6.35234	6.23711	6.17712	6.29942	6.37997	6.13463	6.29092	6.17047	6.32465	6.35299	6.48195	6.28816	5.40435	6.21548	6.24927	6.28362	6.21333	5.23287	5.24805	5.32145	6.12105
ENSRNOG00000049257	NA	AABR07004190.1	protein_coding	Clone-based (Ensembl) gene	1		-0.327973	-0.580792	-0.0751542	1.7708	-2.66248	0.0129427	0.536612	-3.14994	-1.25525	1.97222	1.80635	2.22599	1.75689	1.61829	1.96803	2.19601	2.04091	1.79667	1.76736	1.66455	1.62959	1.79264	1.79012	1.6274	1.31689	1.48213	1.83763	1.84262	1.63751	1.89122	1.45775	1.70703	1.67341
ENSRNOG00000049270	682033	Ppp2r3b	protein_coding	RGD Symbol	1	protein phosphatase 2, regulatory subunit B'', beta [Source:RGD Symbol;Acc:1588134]	-0.227344	-0.408649	-0.0460392	5.78312	-2.57354	0.0159121	0.536612	-3.03373	-1.17068	5.95842	5.90577	5.89641	5.91769	5.91597	5.93479	5.76479	6.06229	5.74153	5.84921	5.93516	5.65363	5.34266	5.38127	5.3851	5.45831	6.00569	5.8432	5.90851	5.71292	5.90358	5.92463	5.71149	5.68192
ENSRNOG00000049370	100360750	LOC100360750	protein_coding	RGD Symbol	1	Sm protein F-like [Source:RGD Symbol;Acc:2321508]	-0.322486	-0.600394	-0.0445788	2.85652	-2.3816	0.0245921	0.536612	-3.34208	-1.25048	2.68219	3.24846	3.23166	3.18488	2.73018	2.74227	3.03388	2.91422	2.88712	3.33102	3.17524	2.81153	2.50075	2.81226	2.72288	2.15583	3.01556	2.79223	3.09805	2.64478	2.30295	2.68535	2.83672	3.01644
ENSRNOG00000049370	498934	LOC100360750	protein_coding	RGD Symbol	1	Sm protein F-like [Source:RGD Symbol;Acc:2321508]	-0.322486	-0.600394	-0.0445788	2.85652	-2.3816	0.0245921	0.536612	-3.34208	-1.25048	2.68219	3.24846	3.23166	3.18488	2.73018	2.74227	3.03388	2.91422	2.88712	3.33102	3.17524	2.81153	2.50075	2.81226	2.72288	2.15583	3.01556	2.79223	3.09805	2.64478	2.30295	2.68535	2.83672	3.01644
ENSRNOG00000049783	NA	Rcor1	protein_coding	RGD Symbol	1	REST corepressor 1 [Source:RGD Symbol;Acc:7505493]	0.477911	0.116993	0.83883	1.53511	2.71766	0.0113694	0.536612	-3.13049	1.39273	1.62864	1.28552	1.46612	1.08771	1.30795	1.00793	1.47411	1.2431	1.45337	1.04092	1.46524	1.98525	2.02925	2.13272	2.1971	2.44327	0.693633	1.28423	1.70641	1.7224	1.49808	1.42076	1.79029	1.47859
ENSRNOG00000049856	100361660	Zfp617	protein_coding	RGD Symbol	1	zinc finger protein 617 [Source:RGD Symbol;Acc:2319713]	0.344296	0.0397546	0.648837	1.35639	2.32029	0.0281701	0.536612	-3.63424	1.26953	1.24161	1.05964	1.30339	1.2655	0.807051	1.20385	1.04022	0.94865	1.40964	1.52635	1.14776	1.1128	1.79264	2.0357	1.43258	1.82535	1.1021	1.08354	1.35198	1.27494	1.6622	1.78333	1.73532	1.40733
ENSRNOG00000049908	100359832	AABR07037436.1	antisense	Clone-based (Ensembl) gene	8	family with sequence similarity 104, member B [Source:NCBI gene;Acc:100359832]	-0.209217	-0.385121	-0.0333129	3.92996	-2.44106	0.0215236	0.536612	-3.20578	-1.15606	3.92611	3.94187	4.22883	4.18764	3.86377	3.77731	3.9043	4.11251	3.8426	3.84076	4.17796	4.00631	3.89265	3.70984	3.66117	3.75586	4.18607	3.8535	4.30794	4.03329	3.71923	3.73517	3.83998	3.81436
ENSRNOG00000049959	298591	Igsf21	protein_coding	RGD Symbol	1	immunoglobin superfamily, member 21 [Source:RGD Symbol;Acc:1310117]	-0.138304	-0.258236	-0.0183722	5.6969	-2.36678	0.0254167	0.536612	-3.41823	-1.10061	5.72179	5.55095	5.74212	5.91436	5.68554	5.47568	5.8912	5.8958	5.54589	5.53452	5.52947	5.68008	5.65505	5.80767	5.68234	5.63577	5.83783	5.75131	5.79891	5.70251	5.77857	5.59172	5.75877	5.55785
ENSRNOG00000049965	100910275	LOC100910275	protein_coding	RGD Symbol	1	integral membrane protein DGCR2/IDD-like [Source:RGD Symbol;Acc:6499160]	-0.190019	-0.302813	-0.0772242	4.24325	-3.45753	0.00183157	0.536612	-1.31932	-1.14078	4.25934	4.2829	4.27896	4.39299	4.28614	4.26274	4.30273	4.42285	4.03473	4.25674	4.38042	4.39193	4.21391	4.09409	4.21489	4.10083	4.37375	4.28657	4.26495	4.17557	4.21315	4.11107	4.17035	4.06645
ENSRNOG00000050258	25193	Ccnd3	protein_coding	RGD Symbol	1	cyclin D3 [Source:RGD Symbol;Acc:2293]	0.144954	0.0165128	0.273394	5.26405	2.31624	0.0284227	0.536612	-3.4725	1.1057	5.22867	5.19798	5.23589	5.14424	5.16792	5.17639	5.1097	5.18796	5.18656	5.34835	5.17932	5.24398	5.52567	5.40088	5.39182	5.32323	5.25324	5.49014	5.18903	5.49298	5.10175	5.26641	5.33769	5.15748
ENSRNOG00000050485	683470	Gas1	protein_coding	RGD Symbol	1	growth arrest-specific 1 [Source:RGD Symbol;Acc:1586820]	-0.268365	-0.499276	-0.0374553	3.43567	-2.38529	0.0243905	0.536612	-3.30682	-1.20444	3.74225	3.53894	3.89194	3.69225	3.76212	3.69009	3.36215	3.22635	3.63045	3.47388	3.33971	3.295	2.98618	3.20701	3.23247	3.08003	3.43191	3.61364	3.35654	3.33458	3.30791	3.67361	3.19348	3.39357
ENSRNOG00000050554	100362342	LOC100362342	protein_coding	RGD Symbol	1	rCG47764-like [Source:RGD Symbol;Acc:2318344]	-0.361634	-0.637939	-0.0853288	1.94542	-2.68619	0.0122431	0.536612	-3.08038	-1.28488	2.20142	1.65273	1.95155	2.255	1.67904	2.19235	2.44573	2.16324	1.83022	2.05398	2.02021	1.71979	1.82093	1.84842	1.87772	1.82535	2.15068	1.91226	1.99072	1.41754	1.83728	2.11975	1.67818	2.04606
ENSRNOG00000050848	687424	Dtx1	protein_coding	RGD Symbol	1	deltex E3 ubiquitin ligase 1 [Source:RGD Symbol;Acc:1585380]	-0.117854	-0.213061	-0.0226464	6.9936	-2.54056	0.0171658	0.536612	-3.16725	-1.08512	7.00324	7.01738	7.10728	7.08882	6.99837	6.96001	6.9784	7.07832	6.98951	7.06651	7.0646	6.94335	6.93087	6.8666	6.81452	6.82223	7.07309	7.11647	7.00058	7.01903	7.09853	6.89754	6.99901	6.91211
ENSRNOG00000050983	50872	Hpcal4	protein_coding	RGD Symbol	1	hippocalcin-like 4 [Source:RGD Symbol;Acc:708491]	0.262011	0.0518892	0.472133	6.82127	2.55921	0.0164462	0.536612	-3.12591	1.19915	6.53107	6.6843	6.7535	6.67119	6.6342	6.51716	6.89951	6.90767	6.6191	6.41248	6.41944	6.80682	7.2902	7.41812	7.18199	7.2248	6.6192	6.75849	7.10179	7.01413	6.93321	6.54253	7.03075	6.73882
ENSRNOG00000000839	361794	Nfkbil1	protein_coding	RGD Symbol	4	NFKB inhibitor like 1 [Source:RGD Symbol;Acc:1303310]	-0.175179	-0.334417	-0.0159422	4.99904	-2.25785	0.0322956	0.536637	-3.55764	-1.12911	5.2564	5.07635	5.13364	5.22978	5.03768	5.0923	5.16298	5.09263	4.94378	5.03928	4.78182	4.78913	4.72502	4.74288	4.76318	4.7652	5.13989	4.97019	5.06083	4.90449	5.08449	5.13554	5.05865	4.99077
ENSRNOG00000000850	55939	Apom	protein_coding	RGD Symbol	2	apolipoprotein M [Source:RGD Symbol;Acc:620773]	-0.379176	-0.722647	-0.0357062	0.816804	-2.26574	0.0317462	0.536637	-3.75984	-1.3006	1.14321	0.904916	0.791893	1.17934	0.91202	0.51197	1.2297	1.15147	0.341472	0.751416	0.853312	1.19895	0.343882	0.862631	0.0117403	0.376597	0.934641	0.850337	1.02548	0.736073	0.549301	0.98686	1.07119	0.88491
ENSRNOG00000001058	29635	Timm44	protein_coding	RGD Symbol	1	translocase of inner mitochondrial membrane 44 [Source:RGD Symbol;Acc:3864]	-0.15024	-0.287205	-0.0132744	5.0335	-2.25129	0.0327597	0.536637	-3.56787	-1.10975	5.14215	5.08238	5.11536	5.07434	4.9965	5.02908	5.02591	5.08337	5.0998	5.26659	5.2508	5.05766	4.67939	4.983	4.75972	4.89336	5.25101	5.03843	5.00965	4.79769	4.97635	5.08618	4.97808	5.1273
ENSRNOG00000001141	498189	Srrm4	protein_coding	RGD Symbol	1	serine/arginine repetitive matrix 4 [Source:RGD Symbol;Acc:1560213]	0.167011	0.0152573	0.318765	5.16791	2.25872	0.0322346	0.536637	-3.56461	1.12273	4.99474	5.08238	5.09373	4.96594	5.15193	5.0547	4.98705	5.01352	5.36312	5.2123	5.2611	5.33003	5.24165	5.03726	5.24613	5.29771	5.11562	5.34275	5.16844	5.45833	5.18508	5.21061	4.93604	5.27972
ENSRNOG00000001609	304007	Cep97	protein_coding	RGD Symbol	1	centrosomal protein 97 [Source:RGD Symbol;Acc:1307400]	0.292934	0.0274676	0.5584	3.44019	2.26473	0.0318155	0.536637	-3.48844	1.22513	3.24557	3.49441	3.11382	3.12852	3.23395	3.12743	3.4881	3.39566	3.67729	3.39399	3.41541	3.80811	3.82443	3.79383	3.85521	3.83603	2.86064	3.00044	3.23308	3.74624	3.43138	3.40664	3.47927	3.57523
ENSRNOG00000002001	29491	Itsn1	protein_coding	RGD Symbol	2	intersectin 1 [Source:RGD Symbol;Acc:2935]	0.190997	0.0176374	0.364356	6.83141	2.26118	0.0320625	0.536637	-3.6851	1.14155	6.51148	6.65425	6.70542	6.72445	6.94448	6.83621	6.84169	6.75455	6.91817	6.73783	6.80355	6.81792	6.98657	6.82366	7.00774	7.08787	6.39961	7.17763	6.67071	6.8789	6.64807	6.96334	6.89784	7.16188
ENSRNOG00000002152	360928	Dcun1d4	protein_coding	RGD Symbol	2	defective in cullin neddylation 1 domain containing 4 [Source:RGD Symbol;Acc:1310422]	0.138928	0.012812	0.265044	6.14541	2.26088	0.0320839	0.536637	-3.6378	1.10109	6.1363	6.04813	5.97117	6.07956	5.98226	6.09462	6.13585	6.11023	6.15463	6.00019	5.9857	6.3683	6.30498	6.37694	6.40128	6.3711	5.97904	6.03077	6.08643	6.27201	6.17084	6.10889	6.14488	6.17568
ENSRNOG00000003247	289315	Sde2	protein_coding	RGD Symbol	2	SDE2 telomere maintenance homolog [Source:RGD Symbol;Acc:1305572]	0.124113	0.0123244	0.235902	5.58653	2.27865	0.0308646	0.536637	-3.56165	1.08984	5.65194	5.6313	5.55811	5.4389	5.50644	5.69111	5.54606	5.40188	5.57586	5.65724	5.63219	5.54267	5.48426	5.5598	5.53833	5.69364	5.54618	5.50428	5.58833	5.48692	5.68623	5.72667	5.75013	5.67814
ENSRNOG00000004837	316101	Limd1	protein_coding	RGD Symbol	1	LIM domains containing 1 [Source:RGD Symbol;Acc:1309830]	0.164637	0.0148106	0.314464	3.74646	2.25526	0.0324784	0.536637	-3.50241	1.12088	3.56354	3.78802	3.60799	3.6205	3.83735	4.00464	3.46942	3.81692	3.8508	3.78704	3.64503	3.72342	3.83833	3.76385	3.94324	3.75586	3.58116	3.72825	3.81307	3.87543	3.73406	3.78696	3.7106	3.6696
ENSRNOG00000006019	289388	G0s2	protein_coding	RGD Symbol	1	G0/G1switch 2 [Source:RGD Symbol;Acc:1311675]	0.287418	0.0273047	0.547532	1.62666	2.26782	0.0316024	0.536637	-3.63354	1.22045	1.83185	1.32674	1.61234	1.49682	1.22888	1.53035	1.61672	1.56058	1.4958	1.70251	1.00803	1.69034	1.40121	1.5996	1.97641	1.96156	1.96756	1.6468	1.52393	1.77634	1.53243	1.75388	1.61868	2.18037
ENSRNOG00000007219	103692716	LOC103692716	protein_coding	RGD Symbol	1	heat shock protein HSP 90-alpha [Source:RGD Symbol;Acc:9292348]	-0.0882864	-0.167833	-0.0087401	7.66061	-2.27788	0.0309163	0.536637	-3.69601	-1.06311	7.80008	7.67709	7.63845	7.67882	7.70735	7.66406	7.70692	7.66962	7.70949	7.75517	7.50829	7.84176	7.5462	7.6601	7.56856	7.51116	7.77588	7.64885	7.67687	7.60597	7.65369	7.64808	7.55587	7.64634
ENSRNOG00000007899	85261	Mterf1	protein_coding	RGD Symbol	1	mitochondrial transcription termination factor 1 [Source:RGD Symbol;Acc:621318]	0.431685	0.0383833	0.824986	1.54036	2.25267	0.0326613	0.536637	-3.68173	1.34881	1.36317	0.668849	1.38705	1.13425	1.61829	1.10921	1.27342	0.94865	1.61609	1.66895	1.53478	1.69034	2.42905	2.20143	2.1971	1.93533	1.35522	1.5873	1.556	1.7224	1.49808	1.59691	1.70703	1.16964
ENSRNOG00000007906	171576	Bub1b	protein_coding	RGD Symbol	1	BUB1 mitotic checkpoint serine/threonine kinase B [Source:RGD Symbol;Acc:619791]	0.276084	0.0263474	0.525821	3.06605	2.2689	0.0315278	0.536637	-3.49582	1.2109	3.25345	2.73924	2.99886	2.60818	3.24404	2.92005	3.10819	2.67194	3.30017	3.16043	3.36857	3.09605	3.04732	3.07895	3.33831	2.86063	2.92908	2.81835	2.97301	3.37884	3.03593	3.29863	3.20364	3.1534
ENSRNOG00000008001	81755	Rab3b	protein_coding	RGD Symbol	1	RAB3B, member RAS oncogene family [Source:RGD Symbol;Acc:620922]	-0.171062	-0.326286	-0.015837	6.36411	-2.26177	0.0320213	0.536637	-3.65032	-1.12589	6.53674	6.50286	6.49646	6.44872	6.57048	6.31071	6.5094	6.41241	6.41311	6.35957	6.07449	6.45839	6.1309	6.3085	6.04836	6.16362	6.66172	6.29183	6.64672	6.38915	6.30232	6.26184	6.29853	6.14178
ENSRNOG00000008124	297823	Ints8	protein_coding	RGD Symbol	2	integrator complex subunit 8 [Source:RGD Symbol;Acc:1310592]	0.241952	0.0232242	0.460679	4.44216	2.2703	0.0314323	0.536637	-3.50162	1.18259	4.32441	4.34441	4.25132	4.25764	4.38063	4.40896	4.40454	4.22916	4.48267	4.35496	4.5621	4.59227	4.82617	4.80307	4.76318	4.8307	3.84005	4.52722	4.31733	4.66815	4.13706	4.36586	4.32262	4.61728
ENSRNOG00000009548	310935	Fpgt	protein_coding	RGD Symbol	3	fucose-1-phosphate guanylyltransferase [Source:RGD Symbol;Acc:735121]	0.294912	0.0269875	0.562836	2.28089	2.25911	0.0322075	0.536637	-3.57808	1.22681	1.99121	2.29594	1.80716	1.92516	2.41005	2.09693	2.24075	2.20941	2.48531	2.62588	2.11408	2.22998	2.60203	2.59109	2.4754	2.46176	2.22516	2.21712	2.51581	2.37447	2.55766	1.94839	2.24849	2.09224
ENSRNOG00000010428	362194	Bahd1	protein_coding	RGD Symbol	1	bromo adjacent homology domain containing 1 [Source:RGD Symbol;Acc:1563127]	0.249013	0.0236277	0.474398	4.49895	2.26753	0.0316221	0.536637	-3.50815	1.18839	4.30936	4.48306	4.47332	4.25237	4.24655	4.11835	4.24899	4.38312	4.41794	4.60164	4.59096	4.58428	5.03982	4.96993	4.97193	4.7389	4.14829	4.44999	4.44694	4.4573	4.52178	4.39952	4.66169	4.4589
ENSRNOG00000010825	362537	Snapc3	protein_coding	RGD Symbol	1	small nuclear RNA activating complex, polypeptide 3 [Source:RGD Symbol;Acc:1305172]	0.165774	0.0165211	0.315027	4.77899	2.27956	0.0308032	0.536637	-3.50191	1.12177	4.70967	4.58001	4.62317	4.6428	4.75685	4.82834	4.74842	4.47103	4.81982	5.10034	4.85161	4.68475	5.04881	4.87846	4.93866	4.96642	4.58999	4.79059	4.80809	4.70686	4.78659	4.82463	4.80871	4.73108
ENSRNOG00000010894	311800	Tmem203	protein_coding	RGD Symbol	1	transmembrane protein 203 [Source:RGD Symbol;Acc:1306304]	-0.125107	-0.238994	-0.0112196	4.48199	-2.25457	0.0325272	0.536637	-3.52733	-1.09059	4.49703	4.37912	4.57046	4.50349	4.53651	4.56419	4.44334	4.49453	4.3957	4.70871	4.5991	4.50194	4.40822	4.48253	4.28396	4.5003	4.58293	4.55078	4.43837	4.35909	4.5514	4.47364	4.41733	4.32514
ENSRNOG00000011361	29573	Slc37a4	protein_coding	RGD Symbol	2	solute carrier family 37 member 4 [Source:RGD Symbol;Acc:62066]	0.165719	0.0162017	0.315236	4.6154	2.27477	0.0311268	0.536637	-3.50072	1.12173	4.80662	4.82625	4.55245	4.52111	4.38519	4.55524	4.37475	4.34226	4.49841	4.48115	4.84478	4.58028	4.6871	4.64348	4.58306	4.60385	4.6788	4.81996	4.68664	4.70686	4.59268	4.64783	4.69087	4.66006
ENSRNOG00000012349	308795	Tlnrd1	protein_coding	RGD Symbol	1	talin rod domain containing 1 [Source:RGD Symbol;Acc:1311666]	-0.147929	-0.281836	-0.0140228	4.85023	-2.2673	0.0316379	0.536637	-3.52759	-1.10798	5.09027	4.88952	4.81284	4.84172	5.01135	4.89368	4.94711	5.14999	4.90495	4.97552	4.58277	4.82005	4.66776	4.73903	4.68143	4.64894	5.04284	4.86763	4.81141	4.661	4.948	4.81039	4.81203	4.79529
ENSRNOG00000012486	301323	Prim2	protein_coding	RGD Symbol	2	DNA primase subunit 2 [Source:RGD Symbol;Acc:631433]	-0.205071	-0.391998	-0.0181435	3.31059	-2.25158	0.0327387	0.536637	-3.51125	-1.15274	3.3956	3.04118	3.37173	3.43774	3.46715	3.46019	3.46942	3.15737	3.53193	3.24256	3.36857	3.49557	3.10597	3.4523	3.12901	3.04366	3.3259	3.54492	3.28182	3.37884	3.15094	3.31888	3.06563	3.21729
ENSRNOG00000012804	362634	C1qc	protein_coding	RGD Symbol	1	complement C1q C chain [Source:RGD Symbol;Acc:1306828]	-0.30809	-0.585941	-0.0302398	4.69027	-2.27575	0.0310606	0.536637	-3.50652	-1.23807	4.77411	5.14998	5.02357	4.83469	4.65088	4.74817	4.77908	5.01677	4.70695	4.81223	4.69714	4.66597	4.04432	4.1531	4.08268	4.19781	5.16848	4.76396	4.88898	4.63203	4.62089	4.75202	4.91764	4.48509
ENSRNOG00000012866	287473	Nek8	protein_coding	RGD Symbol	1	NIMA-related kinase 8 [Source:RGD Symbol;Acc:1306897]	-0.259377	-0.493252	-0.0255011	2.31006	-2.27616	0.0310325	0.536637	-3.54237	-1.19696	2.16845	2.27503	2.45647	2.52329	2.46283	2.62745	2.32627	2.49685	1.83022	1.7353	2.43827	2.47413	2.14566	2.35008	2.23745	2.06196	2.59175	2.40115	2.22811	2.33907	2.39916	2.5886	2.14685	2.13697
ENSRNOG00000014096	24413	AABR07031756.1	protein_coding	Clone-based (Ensembl) gene	1	nuclear receptor subfamily 3, group C, member 1 [Source:NCBI gene;Acc:24413]	0.153672	0.015424	0.29192	4.52017	2.28136	0.0306824	0.536637	-3.48709	1.1124	4.38307	4.47391	4.46372	4.36886	4.44326	4.51428	4.48578	4.45674	4.53956	4.3337	4.36141	4.59227	4.68325	4.75816	4.71754	4.72365	4.37784	4.45416	4.52191	4.4573	4.40613	4.74081	4.57434	4.65237
ENSRNOG00000014422	306516	Gtf2e2	protein_coding	RGD Symbol	1	general transcription factor IIE subunit 2 [Source:RGD Symbol;Acc:1310134]	0.148047	0.0134991	0.282594	4.2186	2.25829	0.0322649	0.536637	-3.50939	1.10807	4.28264	4.24039	3.94121	4.22575	4.17453	4.17785	4.04968	4.08801	4.09808	4.16344	4.33728	4.21196	4.24034	4.4405	4.3031	4.48229	4.12416	4.3506	4.17491	4.16044	4.18103	4.30117	4.24111	4.25584
ENSRNOG00000014625	245965	Atp5f1d	protein_coding	RGD Symbol	2	ATP synthase F1 subunit delta [Source:RGD Symbol;Acc:621372]	-0.119094	-0.227686	-0.0105014	8.58689	-2.25085	0.0327909	0.536637	-3.78799	-1.08605	8.6293	8.64243	8.67337	8.68359	8.70792	8.64112	8.59225	8.71521	8.37401	8.52825	8.50247	8.49703	8.4987	8.57647	8.41276	8.35867	8.78003	8.6902	8.71653	8.5121	8.63269	8.6217	8.61642	8.48225
ENSRNOG00000014689	287441	Zbtb4	protein_coding	RGD Symbol	1	zinc finger and BTB domain containing 4 [Source:RGD Symbol;Acc:1307184]	0.218416	0.0204171	0.416415	5.22949	2.26401	0.0318656	0.536637	-3.56415	1.16346	4.98056	5.10921	5.08749	5.06537	5.08616	4.93565	5.26937	5.13511	5.3999	5.22967	5.19819	5.24651	5.69189	5.54225	5.56435	5.58816	4.78418	5.06866	5.03262	5.17432	5.25618	5.22409	5.45715	5.38084
ENSRNOG00000014795	81808	Nr2f1	protein_coding	RGD Symbol	2	nuclear receptor subfamily 2, group F, member 1 [Source:RGD Symbol;Acc:621682]	-0.232904	-0.444984	-0.0208247	7.35528	-2.25391	0.0325739	0.536637	-3.73057	-1.1752	7.03902	7.45516	7.58354	7.66601	7.11908	7.15989	7.45851	7.67014	6.98113	7.19583	7.66528	7.25439	7.34175	7.43665	7.1664	7.32101	7.09	7.9638	7.48205	7.55094	7.42881	7.02626	7.40279	7.06825
ENSRNOG00000016217	114300	Gtpbp4	protein_coding	RGD Symbol	1	GTP binding protein 4 [Source:RGD Symbol;Acc:620783]	-0.278576	-0.529205	-0.0279469	1.76245	-2.28123	0.0306908	0.536637	-3.60781	-1.213	1.60418	2.23228	1.89552	2.02734	1.70849	1.7023	1.86554	1.79059	1.76232	1.76736	1.91981	1.88484	1.40121	1.87671	1.39739	1.76706	1.57048	1.61736	1.76245	1.48389	1.89122	1.97415	1.81701	1.57928
ENSRNOG00000016595	79237	Hhex	protein_coding	RGD Symbol	1	hematopoietically expressed homeobox [Source:RGD Symbol;Acc:619932]	-0.421875	-0.803093	-0.0406571	1.28827	-2.27126	0.031366	0.536637	-3.70273	-1.33967	1.60418	1.61994	1.54109	1.2655	1.1015	1.53035	1.71512	1.2431	0.879129	1.04092	0.958281	1.62959	1.82093	1.5996	1.46693	0.948503	1.73245	1.20727	1.64811	0.890796	1.1454	0.98686	0.881711	0.461102
ENSRNOG00000017872	688778	AABR07006089.1	protein_coding	Clone-based (Ensembl) gene	1	similar to fatty aldehyde dehydrogenase-like [Source:NCBI gene;Acc:688778]	0.476231	0.0432549	0.909207	0.149015	2.25741	0.0323266	0.536637	-3.86719	1.39111	0.616461	0.386449	-0.370378	0.366426	-0.0628887	0.0845484	-0.26911	0.83544	0.596729	-0.216876	-0.787146	-0.154683	-0.221715	-0.417477	0.612133	0.721732	-0.229746	-0.124572	0.829561	0.434417	0.25232	0.0119506	-0.0931979	0.775976
ENSRNOG00000018790	114032	Kcnh4	protein_coding	RGD Symbol	1	potassium voltage-gated channel subfamily H member 4 [Source:RGD Symbol;Acc:621415]	0.266018	0.0241139	0.507922	4.68829	2.25697	0.032358	0.536637	-3.53967	1.20248	4.51682	4.50118	4.50643	4.66278	4.452	4.26823	4.49965	4.54491	4.75141	4.74941	5.12116	4.65458	5.10165	4.92999	5.17259	5.26122	4.53615	4.32351	4.64625	5.00956	4.55975	4.53118	4.78184	4.43671
ENSRNOG00000018809	296651	Psmd5	protein_coding	RGD Symbol	1	proteasome 26S subunit, non-ATPase 5 [Source:RGD Symbol;Acc:1308434]	0.146546	0.0132473	0.279845	5.11845	2.25634	0.0324019	0.536637	-3.56608	1.10692	5.05462	5.20904	5.01702	5.10095	4.92932	5.0923	4.95384	4.93326	5.12706	5.21812	5.1041	5.11695	5.28798	5.37632	5.33483	5.22919	5.18023	5.0412	5.11025	5.1617	5.03443	4.97574	5.07811	5.17635
ENSRNOG00000019532	292878	Emc10	protein_coding	RGD Symbol	1	ER membrane protein complex subunit 10 [Source:RGD Symbol;Acc:1303214]	-0.118562	-0.226603	-0.01052	7.45152	-2.25222	0.0326938	0.536637	-3.73347	-1.08565	7.53694	7.49751	7.48967	7.54095	7.47547	7.53519	7.48083	7.53955	7.30129	7.51016	7.42717	7.43334	7.22421	7.35668	7.21584	7.22547	7.62888	7.59606	7.50738	7.40502	7.49291	7.52111	7.46957	7.4252
ENSRNOG00000019974	64156	Uba52	protein_coding	RGD Symbol	1	ubiquitin A-52 residue ribosomal protein fusion product 1 [Source:RGD Symbol;Acc:68344]	-0.136243	-0.260323	-0.012163	9.93269	-2.25356	0.0325983	0.536637	-3.82484	-1.09904	9.99991	10.0669	10.0261	10.019	10.0745	10.0571	9.9242	10.0262	9.69013	9.92184	10.0202	9.80355	9.80281	9.84479	9.63468	9.73623	10.1326	10.0462	10.0564	9.77059	9.90394	9.97898	9.93333	9.91447
ENSRNOG00000020388	309008	Inpp5f	protein_coding	RGD Symbol	1	inositol polyphosphate-5-phosphatase F [Source:RGD Symbol;Acc:1305777]	0.132144	0.0133862	0.250902	6.31959	2.28372	0.0305245	0.536637	-3.60748	1.09592	6.25787	6.16213	6.24783	6.24112	6.1646	6.24546	6.17815	6.20728	6.3422	6.34105	6.362	6.41405	6.45128	6.51832	6.30606	6.58447	6.38039	6.21159	6.48439	6.4783	6.32332	6.26576	6.3068	6.19565
ENSRNOG00000020892	361711	Dpf2	protein_coding	RGD Symbol	2	double PHD fingers 2 [Source:RGD Symbol;Acc:1311699]	0.143134	0.013023	0.273245	5.99836	2.2578	0.0322992	0.536637	-3.62872	1.1043	6.03931	5.93605	5.92118	5.87379	5.82144	5.90517	5.85389	5.75892	6.20346	6.14602	6.0657	6.13003	6.05553	6.20213	5.99933	6.13365	5.98306	5.8855	6.04609	6.18868	5.90358	6.00181	5.99938	5.90687
ENSRNOG00000020923	365864	Tuft1	protein_coding	RGD Symbol	3	tuftelin 1 [Source:RGD Symbol;Acc:1310373]	-0.447634	-0.851926	-0.0433426	2.72535	-2.2724	0.031288	0.536637	-3.50601	-1.3638	2.71681	3.33181	3.45162	3.3319	2.64137	2.6612	2.67493	2.51535	2.80513	2.69419	2.74744	2.78392	2.31434	2.48483	2.54136	2.36682	1.90096	2.79223	2.51581	2.20783	2.98722	3.29863	2.96171	2.68098
ENSRNOG00000020996	NA	Vps51	protein_coding	MGI Symbol	1	VPS51 GARP complex subunit [Source:MGI Symbol;Acc:MGI:1915755]	-0.154197	-0.293184	-0.0152101	6.8045	-2.27698	0.0309772	0.536637	-3.65312	-1.1128	6.9003	6.89253	6.97751	6.9412	6.94138	6.72791	6.7304	6.89094	6.63817	6.87565	7.00612	6.74193	6.54116	6.67352	6.48119	6.65649	7.0172	6.86254	6.9228	6.67748	6.86661	6.74315	6.79492	6.80702
ENSRNOG00000021750	25261	Id1	protein_coding	RGD Symbol	1	inhibitor of DNA binding 1, HLH protein [Source:RGD Symbol;Acc:2858]	-0.177731	-0.338519	-0.0169428	4.94059	-2.26864	0.0315457	0.536637	-3.53228	-1.1311	5.01575	4.92687	4.90796	5.01028	4.87841	4.72442	4.90256	5.21083	5.09291	5.13147	5.15191	5.08902	4.72875	4.91301	4.77007	4.70436	4.98775	5.06047	5.06918	4.92851	4.81129	5.03814	4.92687	4.5934
ENSRNOG00000021966	498576	Il17rd	protein_coding	RGD Symbol	2	interleukin 17 receptor D [Source:RGD Symbol;Acc:1565237]	-0.231984	-0.441887	-0.0220813	2.76435	-2.26828	0.0315705	0.536637	-3.51231	-1.17445	2.77274	2.50791	2.87393	2.95787	2.95565	2.75795	2.85838	2.88607	3.18818	2.85202	2.45631	3.00332	2.75648	2.52112	2.72288	2.77447	2.76402	2.59488	2.57958	2.94479	2.84414	2.81931	2.50003	2.45228
ENSRNOG00000023226	81778	S100a10	protein_coding	RGD Symbol	1	S100 calcium binding protein A10 [Source:RGD Symbol;Acc:628655]	-0.257721	-0.491414	-0.0240288	6.06649	-2.26341	0.0319077	0.536637	-3.62215	-1.19559	6.32954	6.30047	5.99136	6.20614	6.53497	6.36804	6.24556	6.08569	6.05172	6.31823	6.045	6.24588	5.37403	5.45816	5.58795	5.79741	6.35677	6.15764	5.91316	5.93815	5.92474	6.3407	6.02682	5.99761
ENSRNOG00000024036	292764	Fam98c	protein_coding	RGD Symbol	1	family with sequence similarity 98, member C [Source:RGD Symbol;Acc:1303117]	-0.200837	-0.382586	-0.0190881	4.46369	-2.26793	0.031595	0.536637	-3.5036	-1.14936	4.77685	4.58851	4.52963	4.55998	4.56898	4.65073	4.55827	4.63224	4.40687	4.45678	4.50693	4.07627	4.32178	4.2482	4.16345	4.4127	4.89384	4.51928	4.26495	4.30507	4.32025	4.63577	4.21624	4.51506
ENSRNOG00000026770	296280	Tspy26	protein_coding	RGD Symbol	1	testis specific protein, Y-linked 26 [Source:RGD Symbol;Acc:1310192]	-0.138259	-0.262844	-0.0136741	5.368	-2.27764	0.0309325	0.536637	-3.54731	-1.10058	5.46089	5.58745	5.54223	5.38699	5.32111	5.4992	5.37098	5.39441	5.33418	5.38756	5.51448	5.32045	5.18019	5.20841	5.23372	5.22378	5.46974	5.45728	5.4797	5.16424	5.29671	5.41018	5.35146	5.23669
ENSRNOG00000028344	25481	LOC103694874	protein_coding	RGD Symbol	1	stromelysin-3 [Source:RGD Symbol;Acc:9106139]	0.238226	0.0225214	0.453931	3.11144	2.26666	0.0316822	0.536637	-3.50269	1.17954	3.33744	3.29074	2.65516	3.00872	3.16128	3.12743	2.60821	2.85735	2.9647	3.13608	3.19685	3.05043	3.40589	3.29349	3.11824	2.84662	3.15545	3.64316	3.16194	3.14258	3.03593	3.27809	2.90057	3.29831
ENSRNOG00000028622	361812	Pnpla1	protein_coding	RGD Symbol	1	patatin-like phospholipase domain containing 1 [Source:RGD Symbol;Acc:1306685]	-1.28243	-2.43537	-0.12949	0.985266	-2.28288	0.0305801	0.536637	-3.68694	-2.43249	0.406244	0.386449	1.89552	0.514525	2.49698	2.67778	3.23523	3.05993	-0.912284	2.07974	1.81189	1.91061	0.0886246	-0.561866	-0.2986	0.211537	-0.0433327	0.302849	2.41452	-0.037651	-0.122076	0.108166	-0.0931979	2.11478
ENSRNOG00000028662	NA	AABR07049821.2	protein_coding	Clone-based (Ensembl) gene	1		0.533014	0.0494929	1.01653	0.784267	2.26246	0.0319737	0.536637	-3.77448	1.44695	1.0376	0.034977	0.90973	0.829398	0.436682	0.51197	-0.26911	0.174926	0.879129	1.09245	1.10267	1.1128	1.50947	1.21257	1.32433	1.47092	0.197675	0.632157	0.720626	0.890796	0.677625	0.108166	0.931464	1.29338
ENSRNOG00000049349	500915	Fam19a5	protein_coding	RGD Symbol	1	family with sequence similarity 19 member A5, C-C motif chemokine like [Source:RGD Symbol;Acc:1562115]	-0.117927	-0.224535	-0.0113197	6.51183	-2.2703	0.031432	0.536637	-3.6483	-1.08518	6.5472	6.534	6.65357	6.60767	6.46553	6.44271	6.63202	6.68783	6.47673	6.46719	6.37035	6.46818	6.56645	6.60964	6.60106	6.38933	6.56108	6.3478	6.57225	6.59171	6.47673	6.419	6.49952	6.29646
ENSRNOG00000049819	502525	Dnajc19	protein_coding	RGD Symbol	1	DnaJ heat shock protein family (Hsp40) member C19 [Source:RGD Symbol;Acc:1560220]	-0.146729	-0.279871	-0.0135872	5.0679	-2.26182	0.0320179	0.536637	-3.55419	-1.10706	5.16949	5.17559	4.98717	5.22978	5.2553	5.13796	5.14838	5.25828	4.88113	5.10975	5.20621	4.9928	4.82617	4.94008	4.86651	4.87278	5.26652	5.15572	5.11025	4.99257	4.94481	5.0104	5.04741	5.0446
ENSRNOG00000050473	681429	Rps27l	protein_coding	RGD Symbol	2	ribosomal protein S27-like [Source:RGD Symbol;Acc:1595396]	0.218927	0.0195328	0.418321	3.69786	2.25343	0.0326077	0.536637	-3.50488	1.16387	3.70248	3.64867	3.20885	3.45618	3.70484	3.71441	3.9043	3.51075	3.50102	3.83321	3.80839	3.64118	3.70808	3.83045	3.72643	4.02823	3.58116	3.68633	3.82628	3.57421	3.68909	3.9581	3.81369	3.69227
ENSRNOG00000000133	307180	Txndc15	protein_coding	RGD Symbol	1	thioredoxin domain containing 15 [Source:RGD Symbol;Acc:1304696]	-0.105034	-0.203136	-0.00693226	5.9805	-2.19741	0.0368027	0.537387	-3.73615	-1.07552	6.15851	5.98193	6.05988	6.0736	6.00468	5.92614	5.97468	6.07793	5.97318	5.97981	5.86938	6.06985	5.82879	6.01278	5.9516	5.76984	6.11256	5.90847	6.0768	5.93815	5.99571	5.92463	5.93223	5.93089
ENSRNOG00000000396	361848	Ddx50	protein_coding	RGD Symbol	2	DExD-box helicase 50 [Source:RGD Symbol;Acc:1310934]	0.19411	0.00996645	0.378253	5.14048	2.16346	0.0395751	0.537387	-3.72099	1.14402	5.10994	5.0703	5.00714	4.94324	4.99948	4.92874	4.92329	4.80381	5.44391	5.32161	5.27641	5.26161	5.34022	5.46517	5.36702	5.47889	5.01425	5.16338	4.96259	5.0863	4.98567	5.19426	5.11087	5.11338
ENSRNOG00000000471	171079	B3galt4	protein_coding	RGD Symbol	1	Beta-1,3-galactosyltransferase 4 [Source:RGD Symbol;Acc:620328]	-0.234717	-0.449049	-0.0203843	3.00773	-2.24757	0.0330253	0.537387	-3.52933	-1.17668	3.2136	2.6446	3.12605	3.03349	3.29345	3.18657	3.13214	3.1216	2.7536	3.09877	3.1422	2.90421	3.04732	2.91131	3.00591	2.74457	3.21148	3.2122	3.01974	2.70164	2.89782	3.14832	2.81037	2.82465
ENSRNOG00000000499	309641	Tcp11	protein_coding	RGD Symbol	1	t-complex 11 [Source:RGD Symbol;Acc:1359387]	0.424623	0.0359064	0.81334	2.06263	2.24196	0.0334297	0.537387	-3.61834	1.34222	2.18503	2.09586	1.61234	2.64079	2.11255	2.12139	1.2297	1.32925	2.46409	2.22535	1.66455	2.05621	1.20052	2.17889	2.00006	2.32701	2.31315	2.31207	2.37912	2.10618	2.22107	2.02433	2.3617	2.34196
ENSRNOG00000000881	302864	Mmgt1	protein_coding	RGD Symbol	1	membrane magnesium transporter 1 [Source:RGD Symbol;Acc:1566339]	-0.194307	-0.371584	-0.0170301	3.74157	-2.24954	0.0328845	0.537387	-3.51144	-1.14417	3.58244	3.60745	3.95498	3.78268	3.75509	3.87403	3.61247	3.96556	3.61128	3.52166	3.92305	3.89456	3.93856	3.66188	3.68325	3.77077	3.72926	3.77567	3.64439	3.74624	3.90767	3.87165	3.72478	3.25837
ENSRNOG00000000925	304429	Psph	protein_coding	RGD Symbol	2	phosphoserine phosphatase [Source:RGD Symbol;Acc:1308764]	-0.230245	-0.449958	-0.010532	3.58135	-2.15076	0.0406596	0.537387	-3.6599	-1.17303	3.80796	3.67285	3.89194	4.07285	3.41452	3.54398	3.55162	3.53814	3.40408	3.38368	3.62922	3.54576	3.70808	3.70196	3.89359	3.55516	3.34273	3.50529	3.59895	3.40476	3.30791	3.60105	3.40197	3.47424
ENSRNOG00000001068	363875	Rac1	protein_coding	RGD Symbol	4	Rac family small GTPase 1 [Source:RGD Symbol;Acc:619755]	-0.0869676	-0.168871	-0.00506425	7.30728	-2.17928	0.0382605	0.537387	-3.85675	-1.06214	7.36522	7.33529	7.37718	7.36429	7.35147	7.33868	7.30042	7.21048	7.27488	7.32262	7.40819	7.31955	7.32703	7.31271	7.28064	7.10194	7.36683	7.39058	7.35455	7.32585	7.28511	7.27388	7.2371	7.15033
ENSRNOG00000001098	304218	Pds5b	protein_coding	RGD Symbol	4	PDS5 cohesin associated factor B [Source:RGD Symbol;Acc:1310838]	0.121107	0.00618401	0.236031	7.59151	2.16282	0.0396294	0.537387	-3.90381	1.08757	7.49516	7.4742	7.57521	7.52521	7.4856	7.44725	7.62386	7.58623	7.68734	7.53307	7.46385	7.64574	7.80353	7.81706	7.85824	7.80309	7.41187	7.39493	7.5808	7.70968	7.48251	7.54064	7.64943	7.60165
ENSRNOG00000001114	288498	Wipi2	protein_coding	RGD Symbol	1	WD repeat domain, phosphoinositide interacting 2 [Source:RGD Symbol;Acc:1359154]	-0.110936	-0.214939	-0.00693245	5.61776	-2.18918	0.037458	0.537387	-3.72286	-1.07993	5.56116	5.61683	5.61993	5.68933	5.67065	5.50385	5.69416	5.77244	5.79135	5.75242	5.72065	5.71705	5.42329	5.52224	5.54237	5.664	5.41709	5.56145	5.50044	5.53661	5.69004	5.62056	5.60245	5.63591
ENSRNOG00000001136	29542	Pebp1	protein_coding	RGD Symbol	1	phosphatidylethanolamine binding protein 1 [Source:RGD Symbol;Acc:62017]	-0.121032	-0.235246	-0.00681666	9.58455	-2.17487	0.0386231	0.537387	-3.96037	-1.08751	9.67234	9.66991	9.68652	9.68427	9.62982	9.67035	9.62102	9.72698	9.3625	9.53008	9.53206	9.49017	9.42812	9.50557	9.36539	9.41054	9.75428	9.6344	9.70881	9.46534	9.63436	9.64651	9.66807	9.53185
ENSRNOG00000001185	288704	RGD1311899	protein_coding	RGD Symbol	1	similar to RIKEN cDNA 2210016L21 gene [Source:RGD Symbol;Acc:1311899]	-0.11869	-0.231904	-0.00547549	7.69793	-2.15164	0.0405836	0.537387	-3.92672	-1.08575	7.84609	7.75655	7.7854	7.78382	7.71417	7.75037	7.75012	7.77556	7.59093	7.63487	7.62	7.70307	7.50266	7.6204	7.51416	7.46205	7.93932	7.83623	7.88208	7.63637	7.65515	7.64957	7.66973	7.67174
ENSRNOG00000001227	25367	Adarb1	protein_coding	RGD Symbol	2	adenosine deaminase, RNA-specific, B1 [Source:RGD Symbol;Acc:2033]	0.122974	0.0067763	0.239172	6.30678	2.17207	0.038855	0.537387	-3.80275	1.08898	6.15746	6.13917	6.14495	6.15203	6.30011	6.29064	6.27812	6.19443	6.29341	6.37265	6.45911	6.33539	6.38176	6.35448	6.40239	6.52964	6.33801	6.48454	6.12167	6.22429	6.30977	6.33077	6.35887	6.40904
ENSRNOG00000001575	29559	Grik1	protein_coding	RGD Symbol	5	glutamate ionotropic receptor kainate type subunit 1 [Source:RGD Symbol;Acc:2732]	-0.318235	-0.609728	-0.0267415	5.13829	-2.24066	0.0335238	0.537387	-3.59711	-1.2468	5.17157	5.49328	5.45041	5.33812	5.30675	5.4102	5.25581	5.44594	5.41932	5.20354	4.9787	5.18186	4.39887	4.50988	4.49009	4.52689	5.21034	4.97019	5.21687	5.30851	5.55453	5.13839	5.09458	5.24438
ENSRNOG00000001873	25041	P2rx6	protein_coding	RGD Symbol	1	purinergic receptor P2X 6 [Source:RGD Symbol;Acc:3243]	-0.313856	-0.602187	-0.0255248	2.72643	-2.23407	0.0340061	0.537387	-3.56105	-1.24303	3.19734	3.137	2.70491	3.06986	2.82732	2.52119	2.90082	3.15737	2.91866	2.75941	2.3053	2.74148	2.66581	2.37012	2.69417	2.44327	3.21148	2.157	2.78291	2.71551	2.38042	2.84746	2.30621	2.61925
ENSRNOG00000001996	170956	Ythdc1	protein_coding	RGD Symbol	1	YTH domain containing 1 [Source:RGD Symbol;Acc:621706]	-0.0864808	-0.167445	-0.00551628	6.81638	-2.19221	0.0372154	0.537387	-3.80451	-1.06178	6.83218	6.97019	6.8888	6.81741	6.83943	6.91088	6.77481	6.81365	6.94809	7.01487	7.00229	6.83904	6.74868	6.67251	6.73834	6.73177	6.70058	6.75512	6.69791	6.73309	6.75558	6.84091	6.76006	6.80702
ENSRNOG00000002194	498332	Coq2	protein_coding	RGD Symbol	1	coenzyme Q2, polyprenyltransferase [Source:RGD Symbol;Acc:1306722]	0.11843	0.00547312	0.231387	5.55944	2.15182	0.0405678	0.537387	-3.77985	1.08555	5.57381	5.5832	5.36788	5.46645	5.50225	5.52463	5.53488	5.68323	5.41103	5.44815	5.63813	5.42247	5.66288	5.69503	5.71486	5.6858	5.50005	5.63858	5.54306	5.46861	5.51857	5.56654	5.71859	5.55785
ENSRNOG00000002270	305178	Hnrnpdl	protein_coding	RGD Symbol	2	heterogeneous nuclear ribonucleoprotein D-like [Source:RGD Symbol;Acc:1309950]	-0.241227	-0.468321	-0.0141338	7.96691	-2.18011	0.0381925	0.537387	-3.88693	-1.182	8.16858	8.19641	8.14137	8.07937	8.0346	8.12271	7.94732	7.98498	7.99761	8.16514	8.26862	7.94666	7.4207	7.40179	7.41372	7.4586	8.33946	8.08874	8.1699	7.95085	8.04989	8.07488	7.841	7.94295
ENSRNOG00000002425	29510	Pctp	protein_coding	RGD Symbol	1	phosphatidylcholine transfer protein [Source:RGD Symbol;Acc:3276]	-0.420417	-0.804944	-0.0358901	0.431761	-2.24394	0.0332866	0.537387	-3.85998	-1.33831	0.664556	0.534548	0.594856	0.366426	0.69384	0.898993	1.13807	0.0787107	0.142163	0.388846	0.797817	0.762854	0.343882	0.144402	0.101938	0.0251242	0.269825	-0.124572	0.60279	0.137436	0.795462	0.708558	-0.0931979	0.388953
ENSRNOG00000002568	252971	Socs1	protein_coding	RGD Symbol	1	suppressor of cytokine signaling 1 [Source:RGD Symbol;Acc:69272]	-0.436111	-0.843148	-0.0290736	0.962191	-2.19897	0.036679	0.537387	-3.82375	-1.35295	1.36317	1.32674	0.663569	1.3468	1.34592	0.898993	1.08997	1.19801	1.1152	0.544965	1.05613	1.24018	0.263711	0.616471	0.483809	0.211537	1.42007	1.67566	0.662911	0.434417	1.1454	0.935329	0.721246	1.33237
ENSRNOG00000002767	58948	Dlg3	protein_coding	RGD Symbol	8	discs large MAGUK scaffold protein 3 [Source:RGD Symbol;Acc:68423]	0.13659	0.00940466	0.263776	6.73414	2.20414	0.0362741	0.537387	-3.78145	1.0993	6.59374	6.69909	6.71456	6.65333	6.50277	6.61297	6.78712	6.55556	6.74867	6.74991	6.83577	6.71659	6.94781	6.90144	6.81452	7.06461	6.52468	6.6113	6.82258	6.72025	6.78437	6.63728	6.89705	6.72331
ENSRNOG00000003147	113894	Sqstm1	protein_coding	RGD Symbol	2	sequestosome 1 [Source:RGD Symbol;Acc:69287]	-0.112886	-0.21727	-0.00850165	8.53868	-2.21953	0.0350908	0.537387	-3.84384	-1.08139	8.55967	8.58466	8.64098	8.51988	8.6138	8.60364	8.68268	8.68974	8.41016	8.49931	8.36036	8.5505	8.43721	8.53797	8.49387	8.48949	8.63689	8.4441	8.62881	8.32853	8.6423	8.57169	8.60041	8.40176
ENSRNOG00000003219	303214	Trim16	protein_coding	RGD Symbol	1	tripartite motif-containing 16 [Source:RGD Symbol;Acc:1309749]	0.362135	0.0260989	0.698171	3.74178	2.21178	0.0356825	0.537387	-3.56942	1.28533	3.65566	3.24846	3.08905	3.41907	3.70484	3.35069	3.78853	3.66781	3.8911	3.60386	3.43373	4.33598	4.02012	4.23733	4.40848	4.21971	3.61618	3.93333	3.42758	3.86924	3.41306	3.79421	3.63754	4.03724
ENSRNOG00000003403	288993	Slc35f5	protein_coding	RGD Symbol	1	solute carrier family 35, member F5 [Source:RGD Symbol;Acc:1308125]	0.118686	0.00561406	0.231759	4.54666	2.15428	0.0403564	0.537387	-3.69489	1.08575	4.52986	4.62614	4.49233	4.4261	4.58097	4.68395	4.45288	4.45195	4.37312	4.42698	4.31768	4.6081	4.74361	4.58037	4.68872	4.61629	4.53981	4.57395	4.48074	4.60248	4.57219	4.64783	4.53465	4.56912
ENSRNOG00000003614	65271	Mgat5	protein_coding	RGD Symbol	1	alpha-1,6-mannosylglycoprotein 6-beta-N-acetylglucosaminyltransferase [Source:RGD Symbol;Acc:620100]	-0.13346	-0.256398	-0.0105224	5.44918	-2.22804	0.034452	0.537387	-3.64298	-1.09692	5.22467	5.37789	5.40095	5.48228	5.55992	5.41763	5.66573	5.68323	5.61007	5.351	5.42116	5.58728	5.38117	5.53561	5.39405	5.34581	5.30995	5.5498	5.37126	5.39078	5.43932	5.3622	5.38978	5.52877
ENSRNOG00000003645	83498	Hnrnpab	protein_coding	RGD Symbol	2	heterogeneous nuclear ribonucleoprotein A/B [Source:RGD Symbol;Acc:69255]	-0.203483	-0.396945	-0.0100207	3.85429	-2.15868	0.0399798	0.537387	-3.65158	-1.15148	4.19938	3.87396	3.98885	3.84697	4.03623	4.22375	4.05595	3.81692	3.8426	3.7792	3.87694	3.61791	3.76014	3.47098	3.49634	3.58077	3.98641	4.12336	3.78629	3.77964	4.00262	3.87848	3.63754	3.84164
ENSRNOG00000003645	103689931	Hnrnpab	protein_coding	RGD Symbol	2	heterogeneous nuclear ribonucleoprotein A/B [Source:RGD Symbol;Acc:69255]	-0.203483	-0.396945	-0.0100207	3.85429	-2.15868	0.0399798	0.537387	-3.65158	-1.15148	4.19938	3.87396	3.98885	3.84697	4.03623	4.22375	4.05595	3.81692	3.8426	3.7792	3.87694	3.61791	3.76014	3.47098	3.49634	3.58077	3.98641	4.12336	3.78629	3.77964	4.00262	3.87848	3.63754	3.84164
ENSRNOG00000003756	302540	Lancl3	protein_coding	RGD Symbol	1	LanC like 3 [Source:RGD Symbol;Acc:1563642]	0.355	0.0275304	0.68247	2.07679	2.22492	0.0346852	0.537387	-3.64384	1.27899	1.6996	2.07181	1.57715	1.95139	1.84731	2.19235	1.71512	1.52451	2.71819	2.51695	2.45631	2.18846	2.39182	1.87671	2.4754	2.49806	1.75776	1.98323	2.01399	2.18806	2.11172	2.09648	1.70703	2.28346
ENSRNOG00000003866	60628	Cxcr4	protein_coding	RGD Symbol	2	C-X-C motif chemokine receptor 4 [Source:RGD Symbol;Acc:620465]	-0.189774	-0.369887	-0.00965964	4.85744	-2.16245	0.0396605	0.537387	-3.69977	-1.14058	4.93226	5.09138	4.88656	5.01961	4.93867	4.93565	4.70518	4.78106	4.94378	4.83888	5.16294	4.80982	4.72875	5.01516	4.73174	4.57865	4.88238	5.304	4.322	4.79769	4.68719	4.90048	4.66904	4.91573
ENSRNOG00000004033	361324	Sema6a	protein_coding	RGD Symbol	2	semaphorin 6A [Source:RGD Symbol;Acc:1305493]	-0.107885	-0.21063	-0.00514019	6.94524	-2.15505	0.0402898	0.537387	-3.88323	-1.07765	6.84071	7.01186	7.14532	7.07919	6.87151	6.85365	6.92885	7.09225	7.08641	6.92	6.91533	7.04862	6.93977	6.93966	6.96331	6.93987	6.7503	6.902	6.83733	7.12547	6.88168	6.83037	6.87656	6.90566
ENSRNOG00000004093	303351	Rhot1	protein_coding	RGD Symbol	4	ras homolog family member T1 [Source:RGD Symbol;Acc:1307023]	0.180674	0.0149977	0.34635	5.48813	2.23817	0.0337055	0.537387	-3.62697	1.13341	5.36954	5.28944	5.38578	5.37008	5.42009	5.3674	5.45644	5.24171	5.52299	5.49198	5.51018	5.61888	5.77377	5.81865	5.79648	5.8155	5.37682	5.51829	5.4265	5.59029	5.28165	5.32515	5.52759	5.41983
ENSRNOG00000004496	25537	Rock2	protein_coding	RGD Symbol	2	Rho-associated coiled-coil containing protein kinase 2 [Source:RGD Symbol;Acc:3590]	0.179207	0.0150356	0.343379	5.73353	2.24034	0.0335469	0.537387	-3.64184	1.13226	5.38397	5.7478	5.6916	5.55678	5.65183	5.74915	5.65544	5.51879	5.87612	5.87151	5.83706	5.87752	5.98227	5.82592	5.88489	6.05513	5.2884	5.60147	5.60183	5.82594	5.76599	5.74362	5.77759	5.83402
ENSRNOG00000004695	314647	Celf5	protein_coding	RGD Symbol	1	CUGBP, Elav-like family member 5 [Source:RGD Symbol;Acc:1565016]	-0.0941508	-0.18111	-0.00719127	9.36395	-2.2221	0.034897	0.537387	-3.86803	-1.06744	9.3518	9.41144	9.45337	9.38782	9.4421	9.4257	9.40278	9.41649	9.42714	9.37907	9.54331	9.31857	9.25491	9.20152	9.11071	9.2517	9.32583	9.41465	9.40045	9.44389	9.3639	9.3448	9.35253	9.31034
ENSRNOG00000005749	315112	Foxred2	protein_coding	RGD Symbol	1	FAD-dependent oxidoreductase domain containing 2 [Source:RGD Symbol;Acc:1306763]	0.248675	0.0158929	0.481458	3.32412	2.1925	0.0371923	0.537387	-3.59745	1.18812	3.06025	3.42017	3.25411	3.09361	3.29345	3.25447	3.19032	2.75211	3.32391	3.63025	3.46078	3.34309	3.59795	3.5345	3.81577	3.61423	3.40813	3.31665	3.07611	3.22247	3.17289	3.26771	3.33884	3.33717
ENSRNOG00000005869	NA	AABR07017110.1	processed_pseudogene	Clone-based (Ensembl) gene	1		-0.265425	-0.512143	-0.0187081	3.11861	-2.20801	0.0359736	0.537387	-3.58019	-1.20199	3.09576	3.137	3.33006	3.34185	3.29345	3.26549	3.12022	2.63858	3.18818	3.42447	3.32996	3.51249	2.96098	3.21811	2.60444	2.77447	3.27422	3.1102	3.19286	3.21272	3.01178	2.94187	2.71416	3.1534
ENSRNOG00000008177	317366	Pim2	protein_coding	RGD Symbol	1	Pim-2 proto-oncogene, serine/threonine kinase [Source:RGD Symbol;Acc:1560759]	0.243717	0.0140414	0.473392	4.24221	2.17785	0.0383776	0.537387	-3.64288	1.18404	4.13683	3.93522	4.04144	4.06085	4.1317	4.0112	4.39468	4.22916	4.07727	4.2847	3.96144	4.25785	4.70238	4.75436	4.71397	4.38873	4.21377	4.08623	4.23555	4.51396	4.13706	3.95163	4.49797	4.09507
ENSRNOG00000008195	25578	Ywhaz	protein_coding	RGD Symbol	2	tyrosine 3-monooxygenase/tryptophan 5-monooxygenase activation protein, zeta [Source:RGD Symbol;Acc:3980]	-0.0774689	-0.149274	-0.00566385	10.6267	-2.21427	0.0354919	0.537387	-3.91603	-1.05516	10.6124	10.6555	10.6607	10.72	10.6809	10.7193	10.6873	10.6953	10.5324	10.6013	10.5611	10.6286	10.5319	10.5472	10.5174	10.5229	10.6154	10.6848	10.6969	10.6003	10.6488	10.6543	10.6146	10.6512
ENSRNOG00000008300	313049	Zbtb8a	protein_coding	RGD Symbol	1	zinc finger and BTB domain containing 8a [Source:RGD Symbol;Acc:1308756]	-0.167861	-0.322015	-0.0137077	4.09698	-2.23488	0.0339463	0.537387	-3.54317	-1.12339	3.95541	4.16284	4.24012	4.22037	4.07065	4.14841	4.19885	4.03771	4.1455	4.25108	4.33728	3.95152	3.87252	4.15887	4.07156	3.77817	4.19536	4.24386	3.9339	3.89385	4.22895	3.97095	4.17035	4.08939
ENSRNOG00000008320	25514	Lypla1	protein_coding	RGD Symbol	1	lysophospholipase 1 [Source:RGD Symbol;Acc:3025]	0.186527	0.0154327	0.357622	4.7905	2.2375	0.0337541	0.537387	-3.57327	1.13802	4.76311	4.76008	4.64032	4.75874	4.65845	4.87941	4.55827	4.29487	5.0437	4.85389	5.03078	4.91539	4.82617	4.99917	4.89517	5.04212	4.76246	4.75723	4.69025	4.88927	4.57219	4.81397	4.74405	4.82294
ENSRNOG00000008424	171435	Aagab	protein_coding	RGD Symbol	1	alpha- and gamma-adaptin binding protein [Source:RGD Symbol;Acc:621601]	-0.115382	-0.222848	-0.00791618	4.76246	-2.20356	0.0363193	0.537387	-3.62961	-1.08326	4.7548	4.68281	4.90086	4.76615	4.81891	4.82462	4.71314	4.89845	4.79454	4.76934	4.79605	4.74685	4.76924	4.77329	4.77693	4.58288	4.62136	4.94374	4.70463	4.63569	4.86282	4.75945	4.71593	4.68663
ENSRNOG00000008455	366170	Tmem87a	protein_coding	RGD Symbol	1	transmembrane protein 87A [Source:RGD Symbol;Acc:1309417]	-0.144686	-0.277871	-0.0115014	4.17905	-2.22961	0.0343352	0.537387	-3.55619	-1.10549	4.22367	4.27766	4.24573	4.2041	4.12625	4.16615	4.40454	4.31613	4.24836	4.26238	4.09406	4.28765	3.8314	4.04507	3.93713	4.14728	4.23645	4.22446	4.06779	4.14514	4.18103	4.19563	4.24604	4.18304
ENSRNOG00000008459	685029	Anapc13	protein_coding	RGD Symbol	1	anaphase promoting complex subunit 13 [Source:RGD Symbol;Acc:1583270]	-0.213491	-0.414785	-0.0121973	5.12264	-2.17674	0.0384689	0.537387	-3.70032	-1.15949	5.31219	5.32801	5.24713	5.19177	5.368	5.24477	5.26397	5.23893	4.87712	5.07495	5.20621	4.97154	4.84696	4.81409	4.7068	4.70824	5.47547	5.20108	5.20681	4.90145	5.14402	5.29735	5.29556	5.02092
ENSRNOG00000008519	315891	Dipk2a	protein_coding	RGD Symbol	2	divergent protein kinase domain 2A [Source:RGD Symbol;Acc:1309079]	0.207595	0.0100755	0.405115	3.28072	2.15707	0.0401174	0.537387	-3.64822	1.15476	3.13042	3.35192	3.33006	2.97075	3.59877	3.46974	3.38225	2.95544	3.40408	3.30941	3.19685	3.06197	3.38709	3.20701	3.27186	3.27043	2.87228	3.19237	3.34741	3.47168	3.3757	3.43474	3.43684	3.30812
ENSRNOG00000008612	362710	Agbl5	protein_coding	RGD Symbol	1	ATP/GTP binding protein-like 5 [Source:RGD Symbol;Acc:1598311]	-0.114072	-0.220289	-0.00785467	5.67365	-2.20415	0.0362733	0.537387	-3.69834	-1.08228	5.69599	5.6598	5.86027	5.68543	5.7021	5.67881	5.56818	5.67297	5.75905	5.92401	5.77195	5.78304	5.64717	5.71475	5.63024	5.65599	5.70099	5.52425	5.6209	5.57516	5.6651	5.54736	5.53967	5.58434
ENSRNOG00000008754	314323	Flvcr2	protein_coding	RGD Symbol	4	feline leukemia virus subgroup C cellular receptor family, member 2 [Source:RGD Symbol;Acc:735098]	0.246982	0.0143653	0.479599	2.12495	2.17912	0.0382734	0.537387	-3.68683	1.18672	2.24952	2.25381	2.10767	1.75689	1.97395	2.09693	2.02751	2.09109	2.23277	2.00103	1.66455	2.00929	2.60203	2.24549	2.21742	2.42453	2.29598	1.93631	2.24787	1.92702	1.91745	2.252	2.28723	2.18037
ENSRNOG00000009076	296349	Ttpal	protein_coding	RGD Symbol	1	alpha tocopherol transfer protein like [Source:RGD Symbol;Acc:1305754]	-0.106094	-0.204357	-0.00783054	5.99547	-2.21593	0.0353648	0.537387	-3.7076	-1.07631	5.97996	5.88349	6.0694	6.14068	5.90965	5.85683	6.05673	5.99469	6.01024	6.04338	6.17047	6.1545	6.10381	5.83676	6.01537	6.02435	5.98306	5.72567	5.94074	5.93371	6.01254	6.05559	5.99353	5.99609
ENSRNOG00000009205	362051	Lmo4	protein_coding	RGD Symbol	4	LIM domain only 4 [Source:RGD Symbol;Acc:1305670]	0.138988	0.00985543	0.268121	7.53688	2.20901	0.0358955	0.537387	-3.81211	1.10113	7.74067	7.43468	7.38164	7.33283	7.7037	7.60567	7.41952	7.1912	7.54368	7.66071	7.64232	7.58253	7.58538	7.62249	7.56658	7.43188	7.80235	7.46943	7.59244	7.52015	7.37422	7.66498	7.50543	7.51055
ENSRNOG00000009338	24525	Kras	protein_coding	RGD Symbol	2	KRAS proto-oncogene, GTPase [Source:RGD Symbol;Acc:2981]	0.143851	0.0119999	0.275703	5.21286	2.23917	0.0336327	0.537387	-3.60744	1.10485	5.07255	5.13555	5.09994	5.32564	5.08896	5.28861	5.16007	5.18507	5.18979	5.0294	5.1268	5.11141	5.37403	5.35134	5.42714	5.47889	4.88525	5.25943	5.22437	5.38861	5.1046	5.27421	5.23988	5.28719
ENSRNOG00000009364	299954	Ndufb9	protein_coding	RGD Symbol	1	NADH:ubiquinone oxidoreductase subunit B9 [Source:RGD Symbol;Acc:1307114]	-0.111515	-0.21555	-0.00748051	7.36824	-2.19995	0.0366021	0.537387	-3.82335	-1.08036	7.41703	7.39526	7.45799	7.44728	7.4237	7.48071	7.38257	7.40095	7.23237	7.3327	7.40355	7.25628	7.2902	7.41812	7.20061	7.23424	7.54003	7.45598	7.55227	7.21058	7.38249	7.31919	7.35972	7.24406
ENSRNOG00000009373	NA	RGD1562690	processed_pseudogene	RGD Symbol	1	similar to L-lactate dehydrogenase A chain (LDH-A) (LDH muscle subunit) (LDH-M) [Source:RGD Symbol;Acc:1562690]	-0.86877	-1.69382	-0.0437154	2.66518	-2.16112	0.0397727	0.537387	-3.6705	-1.82611	3.48536	3.43909	3.298	3.62865	2.67159	3.69009	2.44573	2.23196	3.25146	2.07974	3.00191	3.0388	2.23246	2.95176	2.13436	1.93533	2.64698	2.17732	-0.703872	2.60061	2.50674	3.19289	3.27282	2.7546
ENSRNOG00000009742	297561	Rad52	protein_coding	RGD Symbol	5	RAD52 homolog, DNA repair protein [Source:RGD Symbol;Acc:1304975]	0.270114	0.0192029	0.521026	3.01184	2.20945	0.0358618	0.537387	-3.58063	1.2059	2.78367	2.91171	2.70491	2.94488	2.85392	2.74227	2.81466	2.78297	3.28814	3.13608	3.53053	2.90421	3.22719	3.36513	3.21236	3.44791	2.66047	3.00044	3.06501	3.02496	3.17289	2.53767	3.12028	3.05192
ENSRNOG00000009772	315546	Kirrel3	protein_coding	RGD Symbol	2	kirre like nephrin family adhesion molecule 3 [Source:RGD Symbol;Acc:1311382]	-0.166031	-0.323246	-0.00881551	6.87226	-2.16746	0.0392389	0.537387	-3.85793	-1.12197	7.03902	7.00156	7.10651	7.16855	6.71711	6.75941	6.91684	7.06818	6.6203	6.81367	6.75702	6.76418	6.67601	6.69353	6.75755	6.75164	7.05852	6.78687	6.99255	6.94295	7.00224	6.85137	6.99024	6.69834
ENSRNOG00000009934	312640	Emc3	protein_coding	RGD Symbol	1	ER membrane protein complex subunit 3 [Source:RGD Symbol;Acc:1311566]	-0.0945117	-0.181125	-0.00789856	6.5808	-2.23954	0.0336053	0.537387	-3.70486	-1.0677	6.61149	6.64409	6.58105	6.67119	6.66831	6.60432	6.60767	6.58432	6.54019	6.63406	6.57506	6.60957	6.5401	6.50479	6.40461	6.39656	6.70466	6.63078	6.69701	6.56514	6.55714	6.55538	6.53616	6.51559
ENSRNOG00000010085	290485	Cldn10	protein_coding	RGD Symbol	4	claudin 10 [Source:RGD Symbol;Acc:1308027]	-0.258395	-0.50377	-0.013021	2.72109	-2.16129	0.0397586	0.537387	-3.65592	-1.19615	2.50861	2.76945	2.91678	3.04572	2.82732	2.86319	3.03388	2.56946	3.0239	2.86689	2.42001	3.00332	2.53531	2.76763	2.80574	2.68284	2.63337	2.48505	2.8491	2.68763	2.63874	2.33388	2.14685	2.89145
ENSRNOG00000010106	366333	Faxc	protein_coding	RGD Symbol	1	failed axon connections homolog [Source:RGD Symbol;Acc:1562449]	0.192411	0.0137133	0.371109	4.74788	2.20988	0.0358289	0.537387	-3.62494	1.14267	4.36863	4.56716	4.59266	4.82053	4.85556	4.58632	4.73676	4.79627	5.08598	4.77723	4.76383	4.67351	4.82268	4.47329	5.06176	4.9237	4.15783	4.67387	4.87951	4.94332	4.81826	4.80681	4.8674	4.89634
ENSRNOG00000010219	29622	Ralgds	protein_coding	RGD Symbol	2	ral guanine nucleotide dissociation stimulator [Source:RGD Symbol;Acc:3533]	0.107512	0.00498027	0.210043	7.43534	2.15207	0.0405466	0.537387	-3.91208	1.07737	7.36659	7.32197	7.33698	7.27494	7.31245	7.18476	7.37381	7.43353	7.50978	7.48688	7.5414	7.50326	7.58435	7.56171	7.52388	7.50504	7.46278	7.48174	7.46315	7.48515	7.48471	7.36434	7.51209	7.37297
ENSRNOG00000010252	300757	Hexa	protein_coding	RGD Symbol	1	hexosaminidase subunit alpha [Source:RGD Symbol;Acc:2792]	-0.126989	-0.24455	-0.00942802	5.59795	-2.21697	0.0352854	0.537387	-3.67239	-1.09201	5.78978	5.67185	5.65621	5.71635	5.68183	5.61135	5.70817	5.6995	5.63402	5.45555	5.39569	5.56718	5.37641	5.53339	5.40738	5.47206	5.77723	5.58825	5.53101	5.52089	5.66123	5.62463	5.58507	5.68569
ENSRNOG00000010609	311959	Abcf2	protein_coding	RGD Symbol	6	ATP binding cassette subfamily F member 2 [Source:RGD Symbol;Acc:1304942]	-0.0987026	-0.191485	-0.00592074	5.60517	-2.18335	0.037929	0.537387	-3.72902	-1.07081	5.68146	5.64562	5.56261	5.70868	5.58395	5.65597	5.64091	5.63541	5.59795	5.58262	5.64404	5.59525	5.51272	5.54004	5.42496	5.65599	5.64104	5.67119	5.56685	5.55408	5.62587	5.74175	5.54966	5.5055
ENSRNOG00000010630	293118	Prcp	protein_coding	RGD Symbol	1	prolylcarboxypeptidase [Source:RGD Symbol;Acc:1307842]	0.160981	0.0127273	0.309235	4.21943	2.22857	0.0344128	0.537387	-3.55905	1.11805	4.058	4.05044	3.99553	4.29908	4.25156	4.01773	4.0622	4.13661	4.17191	4.22823	4.00497	4.34073	4.38946	4.40695	4.48171	4.3545	4.14349	4.3772	4.18006	4.37666	4.12585	4.32139	4.23617	4.25584
ENSRNOG00000011008	29631	Bet1	protein_coding	RGD Symbol	1	Bet1 golgi vesicular membrane trafficking protein [Source:RGD Symbol;Acc:2203]	0.188796	0.0139841	0.363608	3.74614	2.21656	0.0353169	0.537387	-3.56212	1.13981	3.80796	3.64052	3.37173	3.65283	3.60661	3.85228	3.84032	3.58267	3.71371	3.58599	3.53902	3.84865	3.93209	4.00719	3.97342	3.87795	3.64359	3.79552	3.52798	3.83152	3.68909	3.87165	3.83346	3.88163
ENSRNOG00000011168	171433	Micu2	protein_coding	RGD Symbol	2	mitochondrial calcium uptake 2 [Source:RGD Symbol;Acc:619739]	0.125396	0.00963969	0.241151	6.77645	2.22329	0.0348075	0.537387	-3.74827	1.09081	6.71859	6.59327	6.7682	6.64532	6.79895	6.85638	6.78239	6.68067	6.72546	6.77674	6.95234	6.59177	6.77513	6.74815	6.66163	6.79787	6.90557	6.92621	6.98815	6.81913	6.64807	6.70038	6.89078	6.88368
ENSRNOG00000011308	309331	Uhrf2	protein_coding	RGD Symbol	1	ubiquitin like with PHD and ring finger domains 2 [Source:RGD Symbol;Acc:1309990]	0.116236	0.00673272	0.225739	6.47809	2.17857	0.038319	0.537387	-3.80571	1.0839	6.46726	6.43143	6.28919	6.36947	6.45471	6.44997	6.5094	6.34032	6.51204	6.4537	6.60366	6.58378	6.62978	6.63367	6.59816	6.56428	6.32219	6.37445	6.3144	6.58133	6.48004	6.43532	6.54518	6.53034
ENSRNOG00000011411	308376	Adgrg6	protein_coding	RGD Symbol	1	adhesion G protein-coupled receptor G6 [Source:RGD Symbol;Acc:1308551]	0.316632	0.0172915	0.615973	1.89738	2.17093	0.0389491	0.537387	-3.71256	1.24542	1.52823	1.99717	1.95155	1.49682	1.79338	2.19235	1.71512	1.98891	2.44256	1.52635	1.7253	2.03294	1.64222	1.81956	1.79901	2.10966	1.65374	2.07273	2.08162	2.26554	1.6622	1.84047	2.46667	1.73291
ENSRNOG00000011483	94195	S100a9	protein_coding	RGD Symbol	1	S100 calcium binding protein A9 [Source:RGD Symbol;Acc:620267]	-0.772712	-1.4865	-0.0589247	0.947142	-2.22181	0.0349193	0.537387	-3.77289	-1.70848	0.923643	1.48078	1.57715	1.92516	1.45417	2.804	1.47411	1.2431	0.245257	0.544965	0.67998	0.923319	-0.221715	-0.722331	0.266997	0.296426	1.85479	0.572036	0.540054	0.789512	0.737746	1.26249	1.61868	0.461102
ENSRNOG00000011927	116673	Sdc3	protein_coding	RGD Symbol	1	syndecan 3 [Source:RGD Symbol;Acc:621486]	-0.0979428	-0.190197	-0.00568814	9.89421	-2.17892	0.03829	0.537387	-3.96168	-1.07025	9.83919	9.84804	9.94903	9.94503	9.87664	9.73974	9.95053	10.0466	10.027	9.96179	9.77212	10.0248	9.78767	9.85137	9.84509	9.72143	9.93338	9.9945	9.93623	9.9983	9.9173	9.83317	9.84704	9.81506
ENSRNOG00000011947	364674	Tifab	protein_coding	RGD Symbol	1	TIFA inhibitor [Source:RGD Symbol;Acc:1311681]	-0.356723	-0.693683	-0.0197631	1.4787	-2.17275	0.0387981	0.537387	-3.77483	-1.28051	1.74505	1.61994	1.61234	1.42376	1.55486	1.53035	1.86554	1.44955	1.72713	1.82942	1.60112	1.59822	1.70428	1.79012	1.36132	1.39596	2.01031	1.3573	1.31499	1.1579	0.61489	0.935329	0.881711	1.40733
ENSRNOG00000012037	29750	Galnt7	protein_coding	RGD Symbol	2	polypeptide N-acetylgalactosaminyltransferase 7 [Source:RGD Symbol;Acc:620362]	0.192602	0.00887846	0.376326	3.90735	2.15156	0.0405905	0.537387	-3.66355	1.14282	4.11536	3.87396	3.72514	3.66873	3.90885	3.86681	3.67085	3.74037	4.20426	4.01111	4.02324	3.92015	3.96415	4.2098	4.3031	3.93863	3.79186	3.70044	3.91548	3.67704	3.77767	3.97095	3.83998	3.95842
ENSRNOG00000012354	81002	Trim23	protein_coding	RGD Symbol	2	tripartite motif-containing 23 [Source:RGD Symbol;Acc:621587]	0.148839	0.0108218	0.286856	6.01849	2.2133	0.0355655	0.537387	-3.70853	1.10868	5.87145	5.90577	6.01127	5.77444	5.94564	6.00218	5.99605	5.73149	6.11944	6.07094	6.0255	6.13551	6.26178	6.3098	6.22056	6.1622	5.82741	5.96216	6.03901	5.99471	6.04413	6.02048	6.0081	6.00366
ENSRNOG00000012722	296470	Ppdpf	protein_coding	RGD Symbol	1	pancreatic progenitor cell differentiation and proliferation factor [Source:RGD Symbol;Acc:1310660]	-0.147488	-0.285351	-0.00962452	6.82326	-2.19566	0.0369411	0.537387	-3.79861	-1.10764	6.92888	6.841	6.87438	6.97595	7.01098	6.94553	6.84078	6.77484	6.71202	6.87473	6.83491	6.78086	6.67891	6.8613	6.75321	6.46578	7.1269	6.9807	6.95622	6.79156	6.63232	6.74315	6.64268	6.73063
ENSRNOG00000012730	308703	Lrrk1	protein_coding	RGD Symbol	1	leucine-rich repeat kinase 1 [Source:RGD Symbol;Acc:1308000]	0.253701	0.0119103	0.495491	2.50824	2.15348	0.0404254	0.537387	-3.6759	1.19226	1.93349	2.54332	2.35625	2.48789	2.06781	2.25999	2.72303	2.4204	2.60644	2.67742	2.15881	2.36655	2.79976	2.92492	2.8191	2.88824	2.20689	2.51729	2.74169	2.5704	2.32271	2.41136	2.7283	2.66579
ENSRNOG00000012911	293939	Erlin1	protein_coding	RGD Symbol	1	ER lipid raft associated 1 [Source:RGD Symbol;Acc:1307058]	0.268653	0.012118	0.525188	4.76152	2.14933	0.0407836	0.537387	-3.71377	1.20468	4.43599	4.69072	4.44919	4.45389	4.49487	4.57751	4.53151	4.33187	4.88113	5.10662	5.04872	5.10863	5.2727	5.16892	5.01899	5.20743	4.53981	4.75385	4.63879	4.61363	4.73959	4.67557	4.67635	4.86011
ENSRNOG00000012934	114559	Arhgef7	protein_coding	RGD Symbol	2	Rho guanine nucleotide exchange factor 7 [Source:RGD Symbol;Acc:620624]	-0.124545	-0.2408	-0.00829083	8.30167	-2.19875	0.036697	0.537387	-3.86949	-1.09016	8.27213	8.35924	8.42202	8.32768	8.39244	8.36692	8.19406	8.31695	8.40461	8.41105	8.57518	8.3233	8.11081	8.11446	8.04641	8.01048	8.37593	8.49128	8.34354	8.32486	8.29312	8.29592	8.21357	8.25409
ENSRNOG00000012952	312574	Lrig1	protein_coding	RGD Symbol	2	leucine-rich repeats and immunoglobulin-like domains 1 [Source:RGD Symbol;Acc:1306788]	-0.14563	-0.281927	-0.00933412	5.3898	-2.19293	0.0371578	0.537387	-3.70181	-1.10621	5.39649	5.2498	5.62209	5.51562	5.41564	5.36995	5.5168	5.65432	5.4574	5.26659	5.19551	5.39078	5.12737	5.21673	5.30191	5.11697	5.4582	5.39574	5.5025	5.52089	5.3816	5.47477	5.37188	5.43559
ENSRNOG00000013110	297998	Nudt2	protein_coding	RGD Symbol	1	nudix hydrolase 2 [Source:RGD Symbol;Acc:1303023]	-0.166207	-0.318774	-0.0136402	3.76912	-2.23587	0.0338736	0.537387	-3.53359	-1.1221	3.94571	3.8027	3.87755	3.88149	3.90885	3.83019	3.89032	3.99222	3.66805	3.53103	3.59707	3.86851	3.40589	3.61227	3.72643	3.69462	4.03381	3.83443	3.85233	3.63386	3.73406	3.72002	3.71771	3.69974
ENSRNOG00000013263	315465	Ccdc151	protein_coding	RGD Symbol	1	coiled-coil domain containing 151 [Source:RGD Symbol;Acc:1310048]	-0.444104	-0.859527	-0.0286813	1.23356	-2.19408	0.0370668	0.537387	-3.77973	-1.36047	1.27298	1.44378	1.77646	1.59992	1.70849	1.56642	0.761917	1.66367	1.26992	1.44939	1.50043	1.43028	0.806854	0.2346	0.729969	0.452545	1.70669	0.994727	1.07057	1.07424	1.42682	1.13125	0.830181	1.70346
ENSRNOG00000013318	316399	Ccdc150	protein_coding	RGD Symbol	2	coiled-coil domain containing 150 [Source:RGD Symbol;Acc:1304775]	-0.421557	-0.817795	-0.0253192	0.120626	-2.18352	0.0379148	0.537387	-3.9579	-1.33937	-0.0567284	0.131192	0.729158	-0.0881398	0.69384	0.584119	0.251722	-0.0243828	0.879129	0.303957	0.410794	0.516694	0.0886246	-0.165938	-0.418894	-0.189001	-0.229746	-0.227666	-0.196912	0.0525468	-0.233107	0.363423	-0.427617	0.147945
ENSRNOG00000013738	100174910	LOC100174910	protein_coding	RGD Symbol	2	glutaredoxin-like protein [Source:RGD Symbol;Acc:2299854]	-0.216623	-0.422605	-0.0106405	3.03558	-2.1584	0.0400042	0.537387	-3.64959	-1.16201	3.33001	3.15999	3.23166	3.18488	3.12898	3.28726	3.19032	3.1216	2.88712	3.02111	3.02626	3.15112	2.42905	2.96499	2.88409	2.61835	3.31741	2.90619	2.8874	2.8969	2.96224	2.92876	3.02036	3.31787
ENSRNOG00000013774	116685	Lmnb1	protein_coding	RGD Symbol	1	lamin B1 [Source:RGD Symbol;Acc:620522]	-0.104546	-0.200061	-0.00903144	7.28915	-2.24644	0.0331063	0.537387	-3.73442	-1.07516	7.39091	7.3207	7.41877	7.31147	7.44736	7.37473	7.2411	7.25862	7.33674	7.29126	7.48487	7.13926	7.17916	7.12721	7.15591	7.13401	7.39634	7.43134	7.23957	7.23907	7.27247	7.33977	7.21906	7.19002
ENSRNOG00000013981	29644	Ptpn5	protein_coding	RGD Symbol	1	protein tyrosine phosphatase, non-receptor type 5 [Source:RGD Symbol;Acc:3448]	-0.177274	-0.343598	-0.0109507	7.71893	-2.1875	0.0375927	0.537387	-3.86376	-1.13074	7.78213	7.87679	7.79788	7.82652	7.71734	7.71365	7.79253	7.93046	7.76367	7.86527	7.74171	7.66289	7.38087	7.39753	7.35073	7.4124	8.01014	7.66603	7.96539	7.75025	7.85499	7.71359	7.71793	7.56375
ENSRNOG00000014275	NA	AABR07026291.1	protein_coding	Clone-based (Ensembl) gene	1		0.232305	0.015714	0.448896	4.24266	2.20128	0.0364977	0.537387	-3.60627	1.17471	3.83448	4.12244	4.2002	4.14281	4.23648	4.24616	4.18174	4.16031	4.49318	4.30669	4.17796	4.32644	4.54594	4.28032	4.58306	4.65699	3.46302	4.25346	4.05663	4.39832	4.06262	4.25988	4.29437	4.54026
ENSRNOG00000014480	685079	Sys1	protein_coding	RGD Symbol	1	Sys1 golgi trafficking protein [Source:RGD Symbol;Acc:1583224]	-0.146329	-0.285371	-0.00728754	4.43514	-2.15995	0.0398723	0.537387	-3.68131	-1.10675	4.57774	4.51462	4.38451	4.74756	4.41229	4.48631	4.41922	4.59359	4.32686	4.36547	4.31768	4.44137	4.33655	4.37756	4.36361	4.32449	4.57227	4.56241	4.3497	4.44069	4.32025	4.4231	4.31795	4.46769
ENSRNOG00000014890	309440	Mrpl43	protein_coding	RGD Symbol	1	mitochondrial ribosomal protein L43 [Source:RGD Symbol;Acc:1307593]	-0.182639	-0.354305	-0.0109715	6.32893	-2.18355	0.0379127	0.537387	-3.78661	-1.13496	6.51395	6.51294	6.43514	6.37554	6.39711	6.33051	6.42589	6.67143	6.0535	6.21012	6.35601	6.20352	6.07327	6.10981	6.14699	5.89761	6.56108	6.47329	6.37519	6.20844	6.48991	6.33946	6.3486	6.3849
ENSRNOG00000015072	192227	Ptgr1	protein_coding	RGD Symbol	1	prostaglandin reductase 1 [Source:RGD Symbol;Acc:621195]	-0.493718	-0.956473	-0.0309633	0.512771	-2.1897	0.037416	0.537387	-3.8933	-1.40807	1.0376	0.22139	1.16804	0.514525	0.751556	0.652832	0.761917	0.712583	0.245257	0.617115	0.67998	0.219712	0.178822	-0.417477	0.0117403	-0.440539	1.0208	0.850337	0.720626	0.0525468	0.850957	1.08471	0.663531	0.147945
ENSRNOG00000015095	290303	Spryd7	protein_coding	RGD Symbol	1	SPRY domain containing 7 [Source:RGD Symbol;Acc:1306437]	-0.120699	-0.23336	-0.00803806	5.113	-2.19881	0.036692	0.537387	-3.66486	-1.08726	5.12935	5.04582	5.14269	5.23779	5.08335	5.14095	5.16588	5.11099	5.00382	5.10348	5.10124	5.22357	5.09877	5.32335	5.12229	5.06348	5.21947	5.08757	5.25887	5.00109	5.0133	5.06835	4.89274	5.07366
ENSRNOG00000015268	619549	Plpp6	protein_coding	RGD Symbol	1	phospholipid phosphatase 6 [Source:RGD Symbol;Acc:1566000]	-0.120553	-0.234495	-0.00661062	4.86121	-2.17145	0.0389061	0.537387	-3.6917	-1.08715	4.91248	4.81905	4.92205	5.05027	4.829	4.92874	4.83851	4.84095	4.83642	5.0327	4.87861	4.95925	4.71751	4.92661	4.84708	4.84134	4.90521	4.75723	4.85394	4.6964	4.91583	4.72572	4.8706	4.76355
ENSRNOG00000015354	54349	Aox1	protein_coding	RGD Symbol	3	aldehyde oxidase 1 [Source:RGD Symbol;Acc:620528]	0.376582	0.0279063	0.725257	1.20587	2.21664	0.0353106	0.537387	-3.74643	1.29826	1.33373	0.306279	1.50409	0.938332	1.1015	1.1573	0.761917	1.28682	1.26992	0.751416	0.740101	1.35722	1.06517	1.2563	1.46693	1.82535	1.51219	1.67566	1.45759	1.31193	0.904396	1.08471	1.61868	1.2533
ENSRNOG00000015753	117277	Epn1	protein_coding	RGD Symbol	1	Epsin 1 [Source:RGD Symbol;Acc:619772]	-0.08193	-0.159422	-0.00443792	8.14312	-2.16992	0.0390338	0.537387	-3.91522	-1.05843	8.25652	8.25931	8.20687	8.17152	8.17337	8.17548	8.18514	8.24015	8.08837	8.10525	8.04928	8.0661	8.10651	8.12224	8.06825	8.00497	8.23519	8.1822	8.1686	8.09644	8.18929	8.07302	8.12447	8.08637
ENSRNOG00000016097	311844	Kyat1	protein_coding	RGD Symbol	1	kynurenine aminotransferase 1 [Source:RGD Symbol;Acc:1306912]	0.152533	0.00761526	0.29745	4.12569	2.16023	0.0398485	0.537387	-3.66255	1.11152	4.22767	4.01935	4.15318	4.14849	4.01282	4.17785	3.91813	3.92463	3.9909	4.12684	4.16157	3.98221	3.97048	4.2098	4.21489	4.26254	4.36554	4.39899	4.10077	4.24417	3.97166	4.03355	4.18068	4.21989
ENSRNOG00000016243	29209	Casq2	protein_coding	RGD Symbol	1	calsequestrin 2 [Source:RGD Symbol;Acc:2276]	0.473592	0.0253185	0.921865	0.405267	2.1683	0.039169	0.537387	-3.93112	1.38856	0.664556	0.462398	-0.118839	-0.199171	0.633719	0.0845484	0.49273	0.265124	-0.220407	0.544965	-0.482291	0.375831	0.689017	0.744795	0.672254	-0.189001	0.404126	-0.0283568	0.662911	0.293555	1.05377	1.26249	0.881711	0.775976
ENSRNOG00000016272	296570	Edf1	protein_coding	RGD Symbol	1	endothelial differentiation-related factor 1 [Source:RGD Symbol;Acc:1308073]	-0.138988	-0.269482	-0.00849394	6.98066	-2.18597	0.0377167	0.537387	-3.82848	-1.10113	7.17857	7.0646	7.12262	7.06874	7.02786	7.00588	7.07422	7.14814	6.8046	6.85249	6.84007	6.89658	6.8889	6.88326	6.85723	6.76566	7.2373	7.04293	7.20839	6.93111	6.98838	6.84091	6.92034	6.88696
ENSRNOG00000016443	313825	Vps13d	protein_coding	RGD Symbol	2	vacuolar protein sorting 13 homolog D [Source:RGD Symbol;Acc:1308403]	0.122541	0.00920042	0.235882	7.06054	2.21898	0.035133	0.537387	-3.77457	1.08865	6.7989	6.92057	6.99094	6.96473	7.0539	7.08027	7.05164	7.03731	7.20706	7.02568	7.15571	7.06664	7.19681	7.07399	7.24025	7.27795	6.83968	7.04155	6.93504	7.16582	6.9961	7.09978	7.12597	7.10672
ENSRNOG00000016444	NA	AABR07067506.1	processed_pseudogene	Clone-based (Ensembl) gene	1		-0.201701	-0.387034	-0.0163674	2.66739	-2.23363	0.0340382	0.537387	-3.5646	-1.15005	2.77274	2.78433	2.84463	2.86433	2.91833	2.8339	2.78476	2.90021	2.83849	2.69419	2.5766	2.45675	2.50075	2.35008	2.55739	2.56802	2.83709	2.65407	2.43191	2.52385	2.63874	2.29352	2.74231	2.65044
ENSRNOG00000016870	362269	Pcif1	protein_coding	RGD Symbol	1	PDX1 C-terminal inhibiting factor 1 [Source:RGD Symbol;Acc:1310800]	-0.129726	-0.252096	-0.00735512	6.46352	-2.17574	0.0385516	0.537387	-3.80657	-1.09409	6.58048	6.53839	6.51052	6.41377	6.52776	6.58906	6.48171	6.46092	6.51075	6.6567	6.70329	6.51407	6.16303	6.24752	6.27853	6.16644	6.52928	6.47123	6.53955	6.34298	6.53931	6.59847	6.37244	6.38837
ENSRNOG00000017066	171018	Zfp384	protein_coding	RGD Symbol	6	zinc finger protein 384 [Source:RGD Symbol;Acc:708346]	0.119278	0.00769239	0.230864	6.16688	2.19386	0.0370838	0.537387	-3.75592	1.08619	6.1331	6.05121	6.08358	6.04343	6.10635	6.1402	6.06142	6.13736	6.26456	6.05965	6.44563	6.18649	6.1931	6.1202	6.19518	6.35759	6.16198	6.26359	6.29672	6.36405	6.07359	6.07209	6.08705	6.10707
ENSRNOG00000017165	307091	Akr1e2	protein_coding	RGD Symbol	1	aldo-keto reductase family 1, member E2 [Source:RGD Symbol;Acc:1309599]	0.270094	0.012154	0.528034	2.80043	2.14908	0.0408045	0.537387	-3.6691	1.20589	2.87848	2.6446	2.7842	2.45159	2.53034	3.12743	2.84395	3.04728	2.64466	2.3785	2.34456	2.75576	2.89598	3.09107	3.00591	3.23861	2.84891	2.6395	2.72768	2.6592	2.70047	2.70086	3.17294	3.0979
ENSRNOG00000017299	245925	Phrf1	protein_coding	RGD Symbol	2	PHD and ring finger domains 1 [Source:RGD Symbol;Acc:708360]	0.168814	0.00768136	0.329946	6.72252	2.15022	0.0407064	0.537387	-3.87159	1.12413	6.61302	6.61006	6.66514	6.51617	6.51532	6.50095	6.49907	6.58322	6.91231	6.94387	7.03266	6.83316	6.9462	6.84886	6.92057	6.94809	6.5302	6.71485	6.56242	6.64251	6.6588	6.73093	6.81907	6.79311
ENSRNOG00000017309	362626	Rsrp1	protein_coding	RGD Symbol	2	arginine and serine rich protein 1 [Source:RGD Symbol;Acc:1359529]	0.18593	0.0146406	0.35722	6.44861	2.2278	0.0344701	0.537387	-3.71649	1.13755	6.53835	6.25848	6.27828	6.17726	6.3628	6.19595	6.48636	6.34937	6.41863	6.47449	6.58636	6.5287	6.82922	6.57553	6.68097	6.86368	6.33591	6.25286	6.403	6.39993	6.50512	6.33946	6.45662	6.46933
ENSRNOG00000017657	360550	Phf23	protein_coding	RGD Symbol	1	PHD finger protein 23 [Source:RGD Symbol;Acc:1302969]	0.217364	0.01187	0.422858	5.34972	2.17093	0.0389494	0.537387	-3.72745	1.16261	5.35861	5.23904	5.13666	5.04114	5.05498	5.12894	5.38101	5.1231	5.35162	5.51104	5.40964	5.44468	5.7574	5.65271	5.72021	5.68186	5.24431	5.16338	5.12635	5.21395	5.43251	5.40071	5.51745	5.302
ENSRNOG00000017725	25702	Pnlip	protein_coding	RGD Symbol	1	pancreatic lipase [Source:RGD Symbol;Acc:3360]	-0.621513	-1.21503	-0.0279983	-0.00102718	-2.1492	0.0407948	0.537387	-3.97098	-1.53849	-0.622326	-0.179148	0.791893	0.201367	0.364532	1.24894	0.633593	0.506132	-1.15329	0.01445	-0.351047	0.375831	0.560693	0.144402	0.483809	-0.745394	-1.00026	0.302849	0.257654	-0.133866	-0.122076	-0.758568	-0.196291	-0.648522
ENSRNOG00000017786	29437	Acta1	protein_coding	RGD Symbol	1	actin, alpha 1, skeletal muscle [Source:RGD Symbol;Acc:2025]	-0.115558	-0.221322	-0.00979352	5.04438	-2.24242	0.0333961	0.537387	-3.58699	-1.08339	5.02499	5.02092	5.22172	5.12995	5.05784	4.98646	5.08231	5.09878	4.95903	4.96174	4.97245	5.05766	4.88765	5.04039	4.93866	5.10525	5.18257	5.20604	5.08575	4.92851	5.09314	5.03508	5.09185	4.89634
ENSRNOG00000017801	79255	Atf4	protein_coding	RGD Symbol	2	activating transcription factor 4 [Source:RGD Symbol;Acc:621863]	-0.184933	-0.354812	-0.0150545	7.88617	-2.23426	0.033992	0.537387	-3.78874	-1.13676	8.05561	8.04871	8.0201	8.28963	7.85823	7.83367	7.83235	7.81995	7.77771	7.841	7.9565	7.86748	7.81325	7.87999	7.65862	7.69144	8.01605	7.9711	7.86378	8.1453	7.67306	7.81151	7.75898	7.78413
ENSRNOG00000017897	499285	Adam8	protein_coding	RGD Symbol	1	ADAM metallopeptidase domain 8 [Source:RGD Symbol;Acc:1566394]	-0.34107	-0.665903	-0.0162356	2.05802	-2.15496	0.0402981	0.537387	-3.72044	-1.26669	2.11752	2.35691	2.05748	2.14566	2.19807	2.34551	2.30536	2.09109	2.7536	2.69419	2.64109	2.42135	1.06517	1.38003	1.24737	1.85364	1.78264	1.78563	1.70641	2.04158	2.01785	2.18739	2.06005	2.13697
ENSRNOG00000017965	307350	Afg3l2	protein_coding	RGD Symbol	1	AFG3 like matrix AAA peptidase subunit 2 [Source:RGD Symbol;Acc:1305259]	0.139894	0.00807344	0.271714	5.54383	2.17808	0.0383591	0.537387	-3.73404	1.10182	5.41418	5.4332	5.4431	5.39179	5.54368	5.38518	5.5031	5.55277	5.56594	5.6465	5.45966	5.57122	5.80243	5.70689	5.7041	5.83691	5.39508	5.47175	5.56882	5.53856	5.39099	5.63678	5.53566	5.55373
ENSRNOG00000018087	81818	Vim	protein_coding	RGD Symbol	1	vimentin [Source:RGD Symbol;Acc:621646]	-0.170365	-0.332522	-0.00820761	8.93278	-2.15626	0.0401867	0.537387	-3.97317	-1.12534	9.04152	9.01492	9.0827	9.04999	9.02338	8.96688	8.93237	9.03701	8.98847	8.98971	8.89925	8.95064	8.51394	8.64695	8.63745	8.4796	9.23258	9.08463	8.97533	9.05127	8.97234	9.00112	8.92486	8.88992
ENSRNOG00000018095	287707	Nkiras2	protein_coding	RGD Symbol	2	NFKB inhibitor interacting Ras-like 2 [Source:RGD Symbol;Acc:1307363]	-0.145009	-0.282174	-0.00784447	5.76928	-2.16975	0.0390474	0.537387	-3.76717	-1.10574	5.94144	5.73063	5.72615	5.9859	5.8889	5.79357	5.88944	5.80851	5.69448	5.68058	5.74102	5.72796	5.62728	5.71671	5.68963	5.51476	6.04862	5.8029	5.77357	5.59968	5.62189	5.86391	5.73094	5.86427
ENSRNOG00000018123	361261	Ccny	protein_coding	RGD Symbol	1	cyclin Y [Source:RGD Symbol;Acc:1565969]	-0.106647	-0.207636	-0.00565772	5.36803	-2.16736	0.0392475	0.537387	-3.73834	-1.07672	5.32347	5.40942	5.37813	5.39896	5.35409	5.46617	5.50539	5.42408	5.26533	5.32431	5.52734	5.36306	5.34022	5.43932	5.3325	5.33331	5.15187	5.29473	5.29968	5.25489	5.49481	5.47251	5.36736	5.31178
ENSRNOG00000018140	29357	Smad2	protein_coding	RGD Symbol	3	SMAD family member 2 [Source:RGD Symbol;Acc:3031]	0.134	0.00792504	0.260076	5.71288	2.18139	0.0380883	0.537387	-3.74192	1.09733	5.72746	5.64154	5.52617	5.67955	5.73823	5.5653	5.71215	5.61197	5.77637	5.73022	5.60618	5.68755	5.88514	5.90874	5.95009	5.9526	5.53341	5.67833	5.56291	5.68851	5.66123	5.75852	5.71859	5.80832
ENSRNOG00000018336	361674	Eps8l2	protein_coding	RGD Symbol	1	EPS8-like 2 [Source:RGD Symbol;Acc:1310912]	-0.265302	-0.518596	-0.0120084	2.3366	-2.14968	0.040753	0.537387	-3.69857	-1.20189	2.5476	2.76945	2.31412	2.48789	2.65656	2.50269	2.60821	2.55165	2.12874	2.39911	2.49171	2.38505	1.70428	1.79012	2.11283	1.88139	2.77646	2.4353	2.16714	2.30277	2.08882	2.29352	2.24849	2.43447
ENSRNOG00000018517	308901	Trim21	protein_coding	RGD Symbol	5	tripartite motif-containing 21 [Source:RGD Symbol;Acc:1305795]	0.467886	0.0280628	0.907709	0.111708	2.18333	0.0379305	0.537387	-3.94153	1.38308	-0.0567284	-0.179148	-0.239134	0.111169	0.288584	0.35585	-0.26911	-0.255708	0.341472	-0.0965813	-0.351047	0.516694	-0.110684	-0.417477	-0.084475	0.452545	0.404126	-0.458991	-0.196912	0.562742	0.25232	0.768679	0.881711	0.461102
ENSRNOG00000018529	65278	Csnk1g2	protein_coding	RGD Symbol	2	casein kinase 1, gamma 2 [Source:RGD Symbol;Acc:621407]	-0.106357	-0.207666	-0.0050478	7.28363	-2.15464	0.0403255	0.537387	-3.90029	-1.07651	7.45855	7.31942	7.32642	7.38128	7.38263	7.31767	7.33371	7.44201	7.13001	7.22499	7.23097	7.13994	7.1914	7.16784	7.14069	7.17592	7.48284	7.36866	7.2875	7.18962	7.28322	7.26282	7.28334	7.28563
ENSRNOG00000018796	85430	Herpud1	protein_coding	RGD Symbol	1	homocysteine inducible ER protein with ubiquitin like domain 1 [Source:RGD Symbol;Acc:620818]	-0.239934	-0.464216	-0.0156528	5.38904	-2.19561	0.0369445	0.537387	-3.69371	-1.18094	5.66086	5.4978	5.44554	6.0736	5.50225	5.37758	5.23937	5.29621	5.24991	5.52048	5.3745	5.28887	5.40004	5.31562	5.18037	5.14585	5.35625	5.2854	5.40245	5.41436	5.31163	5.39357	5.30974	5.29461
ENSRNOG00000019178	293345	Taf10	protein_coding	RGD Symbol	1	TATA-box binding protein associated factor 10 [Source:RGD Symbol;Acc:1305907]	-0.14308	-0.273999	-0.0121604	5.79527	-2.24301	0.0333535	0.537387	-3.64065	-1.10426	6.01401	5.88694	5.95926	5.90935	5.90647	5.74522	5.77813	5.81225	5.54841	5.74841	5.8405	5.68755	5.68421	5.90187	5.73262	5.68383	6.00833	5.86685	5.93466	5.57706	5.72574	5.75295	5.66077	5.72102
ENSRNOG00000019294	286927	Stk16	protein_coding	RGD Symbol	1	serine/threonine kinase 16 [Source:RGD Symbol;Acc:629474]	-0.111772	-0.216676	-0.0068677	6.44346	-2.18674	0.0376544	0.537387	-3.78835	-1.08055	6.51395	6.52517	6.55528	6.55197	6.59828	6.40834	6.37035	6.58978	6.40478	6.42886	6.32322	6.32345	6.36865	6.39905	6.27974	6.30349	6.62609	6.5415	6.47708	6.41913	6.43194	6.45031	6.37356	6.37909
ENSRNOG00000019341	690263	Tmem179b	protein_coding	RGD Symbol	1	transmembrane protein 179B [Source:RGD Symbol;Acc:1582850]	-0.240027	-0.46775	-0.0123031	2.80245	-2.16326	0.0395919	0.537387	-3.65616	-1.18101	2.86824	3.02875	2.82976	3.10534	2.82732	3.10308	2.67493	2.49685	3.03833	2.66044	2.91329	2.9913	2.68132	2.59109	2.75103	2.38631	3.07718	2.88163	2.91239	2.6302	2.88459	2.92876	2.5802	2.41643
ENSRNOG00000019433	25531	Rab3a	protein_coding	RGD Symbol	1	RAB3A, member RAS oncogene family [Source:RGD Symbol;Acc:3528]	-0.0902167	-0.174513	-0.00592071	8.88115	-2.19653	0.036872	0.537387	-3.89827	-1.06453	8.91924	8.92088	8.94283	8.9372	8.92941	8.87504	8.84904	8.91846	8.81943	8.9024	8.88143	8.86223	8.8779	8.8541	8.75918	8.68764	9.04614	8.91935	9.01335	8.82763	8.96431	8.82651	8.85103	8.76277
ENSRNOG00000019464	309196	Ttc9c	protein_coding	RGD Symbol	1	tetratricopeptide repeat domain 9C [Source:RGD Symbol;Acc:1359253]	0.209549	0.0160074	0.403091	5.95151	2.22212	0.0348953	0.537387	-3.68969	1.15633	5.87529	5.77225	5.67921	5.88063	5.78735	5.84403	5.86465	5.74135	6.15629	5.99681	6.045	6.06842	6.16026	6.39783	6.12565	6.28154	5.74437	5.943	6.06849	6.19612	5.65149	5.80412	5.74839	6.00366
ENSRNOG00000019772	301529	Dnpep	protein_coding	RGD Symbol	1	aspartyl aminopeptidase [Source:RGD Symbol;Acc:1583848]	-0.138987	-0.271517	-0.00645684	7.51707	-2.15237	0.0405206	0.537387	-3.91581	-1.10113	7.65696	7.62227	7.56682	7.65408	7.60832	7.56614	7.48141	7.71783	7.39115	7.48748	7.50612	7.41882	7.22222	7.3865	7.22151	7.31276	7.74457	7.71376	7.59726	7.47754	7.51723	7.55031	7.49668	7.49184
ENSRNOG00000019826	291673	Sil1	protein_coding	RGD Symbol	1	SIL1 nucleotide exchange factor [Source:RGD Symbol;Acc:735103]	-0.153758	-0.298864	-0.00865088	3.57305	-2.17473	0.0386341	0.537387	-3.62287	-1.11246	3.74225	3.64052	3.65093	3.71539	3.59088	3.7696	3.56047	3.73248	3.48003	3.47388	3.63714	3.49557	3.63825	3.56089	3.38397	3.41032	3.69691	3.34388	3.70998	3.46348	3.52818	3.52466	3.4282	3.57523
ENSRNOG00000019933	310633	Ubqln4	protein_coding	RGD Symbol	2	ubiquilin 4 [Source:RGD Symbol;Acc:1308273]	0.111889	0.00609475	0.217684	6.83477	2.17061	0.0389757	0.537387	-3.8465	1.08064	6.81896	6.6922	6.65989	6.85871	6.84193	6.90825	6.83896	6.82204	6.70977	6.69158	6.78226	6.77737	6.96296	6.98827	6.95122	7.00595	6.65248	6.9337	6.80601	6.98149	6.8291	6.81352	6.89313	6.81479
ENSRNOG00000019948	311575	Phf20	protein_coding	RGD Symbol	1	PHD finger protein 20 [Source:RGD Symbol;Acc:1305020]	0.0962975	0.007405	0.18519	6.47605	2.22335	0.0348034	0.537387	-3.72698	1.06903	6.43815	6.4385	6.46793	6.39239	6.51011	6.43906	6.38412	6.39877	6.36384	6.48658	6.61775	6.44963	6.61168	6.50366	6.58062	6.56749	6.37733	6.48148	6.34225	6.59358	6.45563	6.50877	6.55414	6.46165
ENSRNOG00000020039	64522	Slc5a2	protein_coding	RGD Symbol	2	solute carrier family 5 member 2 [Source:RGD Symbol;Acc:620217]	-0.364451	-0.701551	-0.0273521	1.09782	-2.21891	0.0351385	0.537387	-3.76334	-1.28739	1.14321	1.19936	1.42713	1.22306	0.91202	1.29266	1.39715	1.56058	1.31801	0.617115	1.42917	1.06771	0.749138	0.862631	1.12363	0.839569	1.0208	1.86294	1.35198	1.27494	0.737746	0.511522	0.540674	0.88491
ENSRNOG00000020248	24503	Ina	protein_coding	RGD Symbol	1	internexin neuronal intermediate filament protein, alpha [Source:RGD Symbol;Acc:2911]	-0.118369	-0.23075	-0.00598799	9.6166	-2.16173	0.0397209	0.537387	-3.9851	-1.08551	9.74701	9.55982	9.60942	9.80021	9.74263	9.52999	9.66143	9.749	9.661	9.54749	9.341	9.67873	9.46093	9.58741	9.54971	9.42916	9.77186	9.79968	9.54337	9.66419	9.55721	9.62049	9.55569	9.63084
ENSRNOG00000020309	84422	Gfra3	protein_coding	RGD Symbol	1	GDNF family receptor alpha 3 [Source:RGD Symbol;Acc:620502]	-0.576624	-1.12469	-0.0285621	0.290525	-2.15934	0.0399243	0.537387	-3.94108	-1.49135	0.616461	-0.430687	-0.118839	1.22306	0.364532	-0.0185451	0.699181	0.506132	1.0597	0.388846	-0.967718	1.02117	-0.110684	0.2346	-0.084475	-0.189001	1.1021	0.689872	0.333603	-0.037651	0.077233	0.580234	0.406373	-0.372888
ENSRNOG00000020390	364535	Tmem161a	protein_coding	RGD Symbol	1	transmembrane protein 161A [Source:RGD Symbol;Acc:1307703]	0.127291	0.00833907	0.246244	4.48483	2.19626	0.0368936	0.537387	-3.62718	1.09224	4.56195	4.41301	4.5111	4.47212	4.28125	4.42378	4.44334	4.48517	4.38446	4.55188	4.36618	4.36888	4.43134	4.52783	4.61405	4.70824	4.35729	4.52326	4.55401	4.59124	4.53878	4.45547	4.68	4.39126
ENSRNOG00000020533	65164	Htra1	protein_coding	RGD Symbol	1	HtrA serine peptidase 1 [Source:RGD Symbol;Acc:69235]	-0.185581	-0.358745	-0.0124172	4.182	-2.19955	0.0366337	0.537387	-3.60192	-1.13728	4.11103	4.46471	4.35365	4.15415	4.24655	4.43358	4.28147	4.16031	4.35594	4.36547	4.51985	4.20156	3.78906	3.91472	3.81577	3.87795	4.24543	4.17479	4.15934	4.17557	4.13147	4.18464	4.28004	3.97083
ENSRNOG00000020541	360505	Nprl3	protein_coding	RGD Symbol	2	NPR3-like, GATOR1 complex subunit [Source:RGD Symbol;Acc:1308665]	0.209772	0.0096687	0.409875	4.30748	2.15155	0.0405916	0.537387	-3.68619	1.1565	4.23566	4.06269	4.03497	4.06687	4.51584	4.09385	4.238	4.47103	4.36169	4.08929	4.44506	4.42805	4.4631	4.59747	4.52311	4.47776	4.07466	4.43319	4.18006	4.56849	4.07432	4.18464	4.33191	4.42773
ENSRNOG00000020782	305910	Pspc1	protein_coding	RGD Symbol	6	paraspeckle component 1 [Source:RGD Symbol;Acc:1310122]	0.163915	0.00913124	0.318699	6.21338	2.17345	0.03874	0.537387	-3.79309	1.12032	6.20193	6.05428	6.2153	6.10168	6.10219	6.14319	6.11196	5.93583	6.11435	6.19546	6.25016	6.01895	6.52406	6.56687	6.41124	6.46921	6.38446	6.28599	6.37744	6.21943	5.99263	6.20586	6.15276	6.08583
ENSRNOG00000021054	29417	Men1	protein_coding	RGD Symbol	1	menin 1 [Source:RGD Symbol;Acc:3078]	0.148984	0.0101102	0.287858	6.41623	2.20179	0.0364575	0.537387	-3.75721	1.10879	6.40049	6.38096	6.30272	6.1633	6.25468	6.21738	6.27812	6.19586	6.52234	6.60663	6.65531	6.61252	6.54964	6.57661	6.54789	6.50086	6.44024	6.39086	6.32723	6.34856	6.39625	6.39416	6.4135	6.51347
ENSRNOG00000021270	311441	Trmt6	protein_coding	RGD Symbol	1	tRNA methyltransferase 6 [Source:RGD Symbol;Acc:1308877]	-0.256748	-0.497689	-0.0158067	4.27033	-2.18702	0.0376317	0.537387	-3.62301	-1.19478	4.48703	4.57146	4.62747	4.24178	4.08195	4.57751	4.14691	4.11858	4.30912	4.43698	4.68572	4.27778	3.945	3.9617	3.74054	4.02201	4.45337	4.43319	4.19541	3.8505	4.39683	4.44168	4.16517	4.3203
ENSRNOG00000021447	498704	Prr7	protein_coding	RGD Symbol	1	proline rich 7 (synaptic) [Source:RGD Symbol;Acc:1561898]	-0.146256	-0.282163	-0.0103491	6.21461	-2.20866	0.0359227	0.537387	-3.73233	-1.10669	6.26861	6.24376	6.24643	6.34123	6.29648	6.2771	6.30865	6.20586	5.94474	6.34105	6.3318	6.08831	6.17951	6.26502	6.03697	5.91785	6.44706	6.3309	6.41288	6.22793	6.20984	6.07507	6.06354	6.0901
ENSRNOG00000021795	300074	Fam227a	protein_coding	RGD Symbol	3	family with sequence similarity 227, member A [Source:RGD Symbol;Acc:1305939]	0.428116	0.0308457	0.825387	4.34827	2.21173	0.0356861	0.537387	-3.58949	1.34548	4.35404	4.28813	4.21744	4.08475	3.97091	3.82276	3.93184	3.93154	4.56967	4.45186	4.51125	4.25785	4.93694	5.03726	5.07574	5.46291	4.34898	3.92734	4.43837	4.2726	4.11456	4.06985	4.00592	4.27598
ENSRNOG00000021847	361047	Ska3	protein_coding	RGD Symbol	1	spindle and kinetochore associated complex subunit 3 [Source:RGD Symbol;Acc:1307201]	-0.244096	-0.467863	-0.0203293	3.26614	-2.23884	0.0336566	0.537387	-3.53057	-1.18435	3.47191	3.62408	3.13817	3.34185	3.18242	3.15138	3.50654	3.48282	3.45874	3.38368	3.27005	3.66408	3.19512	2.88369	3.0519	3.04366	3.22969	3.00044	2.79639	3.11144	3.38513	3.31888	3.31092	3.38432
ENSRNOG00000022155	500258	RGD1560289	protein_coding	RGD Symbol	1	similar to chromosome 3 open reading frame 20 [Source:RGD Symbol;Acc:1560289]	-0.307507	-0.59651	-0.0185048	1.7935	-2.18379	0.037893	0.537387	-3.70885	-1.23757	2.06474	2.27503	2.17982	1.78633	1.87355	1.79642	1.92157	1.93498	2.10152	2.17843	2.22342	2.3096	0.806854	1.29873	1.5967	1.67494	1.65374	1.16719	1.45759	1.57801	1.53243	1.89544	1.76307	1.97392
ENSRNOG00000022597	305909	Cenpj	protein_coding	RGD Symbol	1	centromere protein J [Source:RGD Symbol;Acc:1310464]	0.239283	0.017145	0.461421	3.94955	2.21078	0.0357591	0.537387	-3.57479	1.18041	3.77548	3.53014	3.57269	3.62865	3.96483	4.07519	3.91813	3.74037	4.06323	4.22823	4.37094	4.11002	4.03227	3.97484	4.03768	4.16996	3.70993	4.12858	3.95809	4.12969	3.90111	3.87848	3.80704	4.08369
ENSRNOG00000022619	679217	Fth1	protein_coding	RGD Symbol	1	ferritin heavy chain 1 [Source:RGD Symbol;Acc:2635]	-0.108799	-0.208974	-0.00862365	8.92621	-2.22906	0.0343765	0.537387	-3.83991	-1.07833	8.96241	8.98566	8.98623	8.98143	8.98066	8.94948	8.88273	8.9152	8.81315	9.08859	8.87892	8.92697	8.84706	8.92333	8.87383	8.66362	9.16693	8.95141	9.06039	8.82683	8.98964	8.99051	8.8687	8.71538
ENSRNOG00000022619	689130	Fth1	protein_coding	RGD Symbol	1	ferritin heavy chain 1 [Source:RGD Symbol;Acc:2635]	-0.108799	-0.208974	-0.00862365	8.92621	-2.22906	0.0343765	0.537387	-3.83991	-1.07833	8.96241	8.98566	8.98623	8.98143	8.98066	8.94948	8.88273	8.9152	8.81315	9.08859	8.87892	8.92697	8.84706	8.92333	8.87383	8.66362	9.16693	8.95141	9.06039	8.82683	8.98964	8.99051	8.8687	8.71538
ENSRNOG00000022619	25319	Fth1	protein_coding	RGD Symbol	1	ferritin heavy chain 1 [Source:RGD Symbol;Acc:2635]	-0.108799	-0.208974	-0.00862365	8.92621	-2.22906	0.0343765	0.537387	-3.83991	-1.07833	8.96241	8.98566	8.98623	8.98143	8.98066	8.94948	8.88273	8.9152	8.81315	9.08859	8.87892	8.92697	8.84706	8.92333	8.87383	8.66362	9.16693	8.95141	9.06039	8.82683	8.98964	8.99051	8.8687	8.71538
ENSRNOG00000022767	288512	Elfn1	protein_coding	RGD Symbol	1	extracellular leucine-rich repeat and fibronectin type III domain containing 1 [Source:RGD Symbol;Acc:1308787]	0.191584	0.0119787	0.37119	5.61393	2.18926	0.0374517	0.537387	-3.72456	1.14202	5.60341	5.4332	5.72615	5.38459	5.50644	5.41268	5.68205	5.62693	5.6482	5.57811	5.3626	5.50511	6.01018	5.84036	5.93022	5.9526	5.43093	5.24265	5.56489	5.68675	5.64562	5.53659	5.8682	5.55579
ENSRNOG00000023271	287979	Parl	protein_coding	RGD Symbol	2	presenilin associated, rhomboid-like [Source:RGD Symbol;Acc:1306191]	-0.167379	-0.323683	-0.0110758	5.17668	-2.19781	0.0367708	0.537387	-3.66666	-1.12302	5.22065	5.37052	5.37813	5.2	5.16261	5.3494	5.10668	5.02647	5.16042	5.351	5.34577	5.21584	4.82966	5.19443	4.83068	4.92036	5.42106	5.32465	5.21687	4.99542	5.11597	5.28196	5.06702	5.15476
ENSRNOG00000023431	102555635	LOC102555635	protein_coding	RGD Symbol	1	zinc finger protein 39-like [Source:RGD Symbol;Acc:7511312]	-0.360844	-0.698472	-0.0232157	1.38244	-2.1935	0.0371125	0.537387	-3.77061	-1.28418	1.60418	1.36682	1.21458	1.42376	1.79338	1.37631	1.97551	1.59577	1.79667	1.59941	1.42917	0.871789	1.92884	1.38003	0.672254	0.948503	1.0208	1.39249	1.31499	0.985433	1.31286	1.52901	1.23865	1.40733
ENSRNOG00000024793	NA	Kctd21	protein_coding	MGI Symbol	1	potassium channel tetramerisation domain containing 21 [Source:MGI Symbol;Acc:MGI:3643121]	0.47529	0.0314491	0.919131	1.69979	2.1978	0.0367714	0.537387	-3.71919	1.3902	1.47529	1.61994	1.61234	0.829398	1.41898	1.1573	1.51111	1.2431	1.53702	2.20208	2.04425	2.16724	1.97992	1.87671	2.40627	2.01263	1.17906	1.95996	1.38805	1.19798	2.15646	1.6297	2.16776	2.02241
ENSRNOG00000024796	362672	Lrrc47	protein_coding	RGD Symbol	1	leucine rich repeat containing 47 [Source:RGD Symbol;Acc:1308599]	-0.120091	-0.232522	-0.00766093	6.70532	-2.19222	0.0372142	0.537387	-3.79765	-1.0868	6.75445	6.9172	6.81803	6.79948	6.69246	6.73585	6.6642	6.7844	6.64289	6.76388	6.7724	6.59773	6.52083	6.5172	6.5509	6.60853	6.81276	6.75512	6.67437	6.56226	6.78882	6.82152	6.69673	6.67578
ENSRNOG00000025818	362399	Zxdc	protein_coding	RGD Symbol	1	ZXD family zinc finger C [Source:RGD Symbol;Acc:1561296]	-0.142476	-0.27518	-0.00977241	4.79031	-2.20352	0.0363227	0.537387	-3.63123	-1.1038	4.79586	4.91678	5.0203	4.73251	4.88487	4.8541	4.87089	4.72257	4.94761	5.0327	4.95986	4.78217	4.57944	4.70788	4.7211	4.61629	4.69199	4.6155	4.67573	4.53758	4.86282	4.85614	4.81203	4.77066
ENSRNOG00000026128	362988	Cpne8	protein_coding	RGD Symbol	1	copine 8 [Source:RGD Symbol;Acc:1307939]	-0.185631	-0.362235	-0.00902743	3.74491	-2.15729	0.0400987	0.537387	-3.65431	-1.13731	3.74225	3.48534	3.77258	4.05482	3.65278	3.63171	3.9722	3.79438	3.81773	3.7474	3.69904	3.90741	3.93856	3.90101	3.80909	3.78553	3.63679	3.33486	3.82628	3.73947	3.79899	3.61749	3.80037	3.41189
ENSRNOG00000026239	314205	Arid4a	protein_coding	RGD Symbol	2	AT-rich interaction domain 4A [Source:RGD Symbol;Acc:1307442]	0.182782	0.0114464	0.354118	5.4585	2.18949	0.0374332	0.537387	-3.70295	1.13507	5.49287	5.40702	5.30743	5.03502	5.3703	5.4992	5.52587	5.20515	5.65523	5.61601	5.52734	5.63636	5.58873	5.51776	5.54639	5.57122	5.2949	5.24987	5.38471	5.31307	5.61188	5.53443	5.61202	5.50123
ENSRNOG00000026474	24240	Cad	protein_coding	RGD Symbol	1	carbamoyl-phosphate synthetase 2, aspartate transcarbamylase, and dihydroorotase [Source:RGD Symbol;Acc:1588606]	0.158995	0.0102937	0.307697	6.60785	2.19445	0.0370369	0.537387	-3.78927	1.11651	6.52539	6.48135	6.54962	6.50071	6.67765	6.66692	6.613	6.64122	6.43644	6.43136	6.56054	6.41292	6.90798	6.82728	6.85237	6.96602	6.42056	6.62431	6.44961	6.73394	6.46567	6.55538	6.60581	6.68239
ENSRNOG00000027026	685879	Jazf1	protein_coding	RGD Symbol	1	JAZF zinc finger 1 [Source:RGD Symbol;Acc:1589007]	-0.141533	-0.273678	-0.00938833	4.76229	-2.19819	0.0367408	0.537387	-3.64323	-1.10308	4.73804	4.79722	4.7784	4.97555	4.87517	4.81341	4.84214	5.12612	4.74703	4.60164	4.54113	4.75754	4.67939	4.68806	4.77693	4.70047	4.66883	4.71615	4.82463	4.85521	4.81129	4.6677	4.68	4.63298
ENSRNOG00000027032	289753	Rhbdd3	protein_coding	RGD Symbol	1	rhomboid domain containing 3 [Source:RGD Symbol;Acc:1311827]	0.133268	0.00966183	0.256874	5.08724	2.2128	0.0356038	0.537387	-3.63832	1.09678	5.02959	4.89638	4.81662	4.94324	5.10842	4.9931	5.1097	5.17638	4.99276	5.09087	5.04872	5.14164	5.13584	5.18031	5.17519	5.14299	5.20114	5.07137	5.14228	5.0702	5.02842	5.26641	5.2049	5.1273
ENSRNOG00000027049	690441	Atp5mf	protein_coding	RGD Symbol	1	ATP synthase membrane subunit f [Source:RGD Symbol;Acc:1596067]	-0.136977	-0.267582	-0.00637146	7.26689	-2.1525	0.0405092	0.537387	-3.90264	-1.0996	7.42839	7.31431	7.35072	7.28786	7.41926	7.38486	7.34592	7.38909	7.02616	7.16533	7.35451	7.23158	7.01974	7.18421	7.12464	7.05322	7.49371	7.36977	7.40877	7.03017	7.28637	7.22241	7.27914	7.23509
ENSRNOG00000027954	361432	Cdh15	protein_coding	RGD Symbol	1	cadherin 15 [Source:RGD Symbol;Acc:1303000]	-0.270872	-0.524479	-0.0172646	2.36225	-2.1921	0.0372246	0.537387	-3.63473	-1.20654	2.16845	2.16568	2.58603	2.55785	2.59483	2.34551	2.78476	2.84278	1.79667	1.79872	2.09118	2.40331	2.12311	2.37012	2.31493	2.30669	2.67382	2.62478	2.43191	2.24656	2.57425	2.11975	2.26799	2.50443
ENSRNOG00000028187	366078	Sp9	protein_coding	RGD Symbol	1	Sp9 transcription factor [Source:RGD Symbol;Acc:1559457]	-0.200913	-0.386394	-0.015432	5.12728	-2.22313	0.0348193	0.537387	-3.62542	-1.14943	5.2505	5.29982	5.43083	5.28239	5.12216	5.25861	5.13362	5.1381	5.18007	5.14068	5.24044	5.10305	5.16095	5.30265	5.14102	4.95341	5.14709	4.3506	5.083	5.12059	5.19047	5.10088	5.16386	4.75998
ENSRNOG00000028611	NA	AABR07037203.1	processed_pseudogene	Clone-based (Ensembl) gene	1		-0.376702	-0.723399	-0.0300053	1.83369	-2.23	0.0343063	0.537387	-3.66504	-1.29837	2.20142	1.97141	2.00549	2.21226	2.09036	2.25999	2.12619	1.48752	1.72713	1.97381	1.63319	1.74864	1.79264	1.0231	1.6274	1.00003	2.09218	2.11548	1.556	1.348	2.13426	2.07283	1.99134	1.8178
ENSRNOG00000029068	246152	Wdr44	protein_coding	RGD Symbol	3	WD repeat domain 44 [Source:RGD Symbol;Acc:727965]	0.249596	0.0169243	0.482267	3.85728	2.20167	0.0364675	0.537387	-3.58694	1.18887	3.75896	3.66484	3.52732	3.70772	3.61441	3.7462	3.80352	3.54716	3.96848	4.11443	3.74378	4.05333	4.25077	4.2536	4.25967	4.26254	3.78572	3.55272	3.75901	3.78623	3.76328	3.87848	3.71771	4.05484
ENSRNOG00000030180	309208	Lrrc10b	protein_coding	RGD Symbol	1	leucine rich repeat containing 10B [Source:RGD Symbol;Acc:1564983]	-0.365568	-0.714722	-0.0164137	0.83605	-2.14886	0.040824	0.537387	-3.84627	-1.28839	0.756186	0.904916	1.07019	1.3468	0.751556	0.841277	1.43615	1.19801	0.672678	0.617115	0.853312	1.06771	0.806854	-0.286232	0.988281	0.376597	0.693633	0.632157	0.930844	0.93889	1.35186	0.283253	1.11491	0.71826
ENSRNOG00000030264	362937	Fam83h	protein_coding	RGD Symbol	2	family with sequence similarity 83, member H [Source:RGD Symbol;Acc:1305866]	-0.248929	-0.484329	-0.0135298	3.88592	-2.17034	0.0389985	0.537387	-3.63704	-1.18833	3.86568	4.1341	4.02847	4.19863	3.97698	4.24616	3.96555	4.08801	3.8009	3.83321	3.84991	3.61007	3.50512	3.4523	3.41949	3.67097	3.9038	4.04259	3.72416	3.83152	4.12022	4.12838	3.9647	3.90121
ENSRNOG00000030294	313861	Eml4	protein_coding	RGD Symbol	2	EMAP like 4 [Source:RGD Symbol;Acc:1304690]	0.123678	0.0105659	0.23679	6.57813	2.24409	0.0332754	0.537387	-3.69624	1.08951	6.51066	6.60902	6.60745	6.36704	6.54725	6.60215	6.49677	6.44774	6.50687	6.59439	6.7267	6.60662	6.78413	6.63367	6.65792	6.71066	6.40062	6.66085	6.41179	6.59265	6.55192	6.51427	6.68318	6.65093
ENSRNOG00000030633	315218	Lmf2	protein_coding	RGD Symbol	1	lipase maturation factor 2 [Source:RGD Symbol;Acc:1306274]	0.107096	0.00698051	0.207211	5.91778	2.19548	0.0369553	0.537387	-3.73474	1.07706	5.8113	5.73828	5.79285	5.83557	5.99874	5.8477	5.85928	5.9664	5.7699	5.83982	5.97323	5.97231	5.98696	5.93252	6.02261	6.1177	5.8917	6.05018	5.88662	5.94553	5.97088	5.89964	5.98767	5.9293
ENSRNOG00000030871	50663	Calm2	protein_coding	NCBI gene	1	calmodulin 2 [Source:NCBI gene;Acc:50663]	-0.120232	-0.234266	-0.00619761	9.18755	-2.16392	0.0395361	0.537387	-3.96879	-1.08691	9.18612	9.28348	9.30348	9.28198	9.23371	9.26814	9.24822	9.34234	8.91536	9.05022	9.23514	9.05143	9.11555	9.0695	9.0272	9.05255	9.32716	9.29175	9.33049	9.08755	9.28015	9.16354	9.21632	9.13981
ENSRNOG00000031997	310982	Ttll7	protein_coding	MGI Symbol	2	tubulin tyrosine ligase like 7 [Source:NCBI gene;Acc:310982]	0.171428	0.0104808	0.332375	4.70634	2.18603	0.0377119	0.537387	-3.65867	1.12617	4.50035	4.69072	4.51575	4.70194	4.77087	4.63808	4.76766	4.61519	4.60402	4.32834	4.79605	4.62376	4.87758	4.94342	4.86329	5.10525	4.42994	4.67029	4.60853	4.94626	4.76509	4.6834	4.77163	4.73473
ENSRNOG00000032381	360630	Naglu	protein_coding	RGD Symbol	1	N-acetyl-alpha-glucosaminidase [Source:RGD Symbol;Acc:1564228]	0.204398	0.00998897	0.398807	3.75626	2.15783	0.0400524	0.537387	-3.65181	1.15221	4.02153	3.51239	3.74113	3.5706	3.61441	3.58851	3.72696	3.49219	3.5622	3.9142	3.53902	3.84865	3.68518	4.15887	4.14235	3.85014	3.93186	3.63583	3.87157	3.65561	3.62686	3.77236	3.78014	3.90768
ENSRNOG00000032492	303201	Usp22	protein_coding	RGD Symbol	1	ubiquitin specific peptidase 22 [Source:RGD Symbol;Acc:1310354]	-0.104553	-0.202498	-0.00660788	9.11492	-2.19084	0.0373248	0.537387	-3.91764	-1.07516	9.10553	9.2349	9.29233	9.16881	9.15168	9.14347	9.12889	9.19111	9.04939	9.04614	9.19442	9.00659	9.00084	8.98979	8.96547	8.95433	9.19775	9.17329	9.20957	9.15337	9.19509	9.07572	9.0933	9.03623
ENSRNOG00000032677	361682	Tssc4	protein_coding	RGD Symbol	1	tumor suppressing subtransferable candidate 4 [Source:RGD Symbol;Acc:1307043]	-0.153837	-0.295085	-0.0125894	5.53841	-2.23531	0.033915	0.537387	-3.63292	-1.11252	5.68874	5.69171	5.75004	5.59264	5.53343	5.63277	5.45644	5.56613	5.29567	5.63134	5.64404	5.47089	5.34022	5.42502	5.26334	5.3851	5.70425	5.58255	5.53705	5.3267	5.70141	5.66473	5.55364	5.48401
ENSRNOG00000032768	303443	Stxbp4	protein_coding	RGD Symbol	3	syntaxin binding protein 4 [Source:RGD Symbol;Acc:1307903]	0.351083	0.0277436	0.674423	2.17622	2.22848	0.0344196	0.537387	-3.61674	1.27552	2.1347	2.11951	1.42713	2.05179	2.39201	1.85592	2.24075	2.36028	2.54715	1.79872	1.69525	2.3096	2.3341	2.20143	2.61979	2.53347	2.11195	2.27483	2.12502	2.61548	2.06555	2.02433	1.869	2.5214
ENSRNOG00000032994	313625	Myom3	protein_coding	RGD Symbol	1	myomesin 3 [Source:RGD Symbol;Acc:1310060]	-0.534535	-1.03478	-0.0342899	0.626987	-2.19306	0.0371476	0.537387	-3.82269	-1.44847	1.0376	0.306279	1.30339	1.42376	1.1015	0.652832	1.2297	1.82064	0.0311321	0.117544	-0.230752	0.134823	-0.110684	-0.165938	0.415096	0.452545	1.1021	0.374999	0.662911	0.680578	0.408439	0.708558	1.27764	0.313004
ENSRNOG00000033348	266807	Duox1	protein_coding	RGD Symbol	1	dual oxidase 1 [Source:RGD Symbol;Acc:628760]	-0.426145	-0.828829	-0.0234614	1.42458	-2.17195	0.0388643	0.537387	-3.7723	-1.34364	1.52823	1.8635	1.89552	2.05179	1.45417	1.49335	1.39715	1.05362	1.53702	1.40931	1.35421	1.59822	1.20052	1.33995	0.483809	1.14442	0.978362	1.20727	1.84262	1.07424	1.59877	1.89544	1.61868	1.16964
ENSRNOG00000033593	298369	Osbpl9	protein_coding	RGD Symbol	2	oxysterol binding protein-like 9 [Source:RGD Symbol;Acc:1311508]	0.0955067	0.00816472	0.182849	5.75382	2.24423	0.0332652	0.537387	-3.63526	1.06844	5.73311	5.65577	5.6264	5.72778	5.81299	5.66847	5.65131	5.64174	5.83952	5.75242	5.73549	5.85613	5.77738	5.86352	5.81493	5.76799	5.72686	5.75131	5.79891	5.81953	5.7533	5.7915	5.74318	5.78215
ENSRNOG00000033617	407758	Krt26	protein_coding	RGD Symbol	2	keratin 26 [Source:RGD Symbol;Acc:1303322]	-0.419783	-0.809198	-0.0303675	1.2442	-2.21243	0.0356328	0.537387	-3.74524	-1.33773	1.24161	1.19936	1.38705	1.92516	1.00987	0.652832	1.43615	1.56058	1.31801	1.36809	0.551656	1.53337	1.20052	1.33995	1.74404	0.948503	1.54163	0.689872	1.27702	0.680578	1.8645	1.17634	0.881711	1.33237
ENSRNOG00000033765	287703	Eif1	protein_coding	RGD Symbol	1	eukaryotic translation initiation factor 1 [Source:RGD Symbol;Acc:1306308]	-0.134662	-0.26203	-0.00729411	6.93276	-2.16991	0.039034	0.537387	-3.85152	-1.09783	7.04642	7.01817	6.90575	7.14601	6.98489	6.94296	6.91856	6.82575	6.94904	7.03805	6.93636	7.02006	6.80287	6.86484	6.68371	6.73652	7.17642	6.94929	7.12335	6.85247	6.80735	6.97694	6.80246	6.87793
ENSRNOG00000036960	25560	Abcc9	protein_coding	RGD Symbol	2	ATP binding cassette subfamily C member 9 [Source:RGD Symbol;Acc:3787]	-0.151521	-0.289979	-0.0130637	4.71915	-2.24602	0.0331364	0.537387	-3.55698	-1.11074	4.70104	4.77132	4.77063	4.73629	4.96024	4.85774	4.85299	4.79627	4.79454	4.898	4.79605	4.83021	4.50293	4.2536	4.52311	4.60801	4.76246	4.71268	4.54605	4.75802	4.7687	4.70279	4.57825	4.77774
ENSRNOG00000037190	310727	Cd101	protein_coding	RGD Symbol	2	CD101 molecule [Source:RGD Symbol;Acc:1311453]	-0.684713	-1.32197	-0.0474558	0.304932	-2.20522	0.0361902	0.537387	-3.92003	-1.60738	-0.408201	0.22139	0.191501	0.201367	0.807051	0.954488	0.879753	0.94865	1.1152	1.23684	0.482943	1.02117	-0.473254	0.319489	-0.2986	-0.0779693	-1.00026	0.374999	-1.04491	-0.468285	0.408439	1.13125	0.334223	0.461102
ENSRNOG00000037815	304500	Acad10	protein_coding	RGD Symbol	2	acyl-CoA dehydrogenase family, member 10 [Source:RGD Symbol;Acc:1310159]	0.214918	0.0169784	0.412858	2.99152	2.22842	0.0344238	0.537387	-3.55488	1.16064	2.95782	2.78433	2.94466	2.71922	3.09594	3.00135	2.98212	2.92809	2.77098	2.95305	2.73272	2.96695	3.11742	3.37508	3.04054	3.27043	3.03639	3.0996	2.92472	3.16297	3.05967	2.7314	3.22375	2.91733
ENSRNOG00000037967	287944	Thap7	protein_coding	RGD Symbol	1	THAP domain containing 7 [Source:RGD Symbol;Acc:1308061]	-0.141903	-0.271436	-0.0123707	4.42001	-2.24838	0.032967	0.537387	-3.53586	-1.10336	4.48703	4.51462	4.57493	4.50791	4.4693	4.38391	4.41922	4.51765	4.2359	4.58374	4.47633	4.34073	4.27654	4.40209	4.14766	4.27828	4.63166	4.43741	4.43837	4.38536	4.40149	4.39952	4.48969	4.28097
ENSRNOG00000039454	NA	Pcdhgb7	protein_coding	MGI Symbol	1	protocadherin gamma subfamily B, 7 [Source:MGI Symbol;Acc:MGI:1935199]	-0.160259	-0.308497	-0.0120203	5.43117	-2.2188	0.0351466	0.537387	-3.65195	-1.11749	5.23466	5.5023	5.59376	5.42259	5.59384	5.51543	5.36088	5.3513	5.7525	5.4432	5.63813	5.63636	5.41172	5.44641	5.15162	5.02045	5.32696	5.59959	5.41124	5.40154	5.39099	5.3622	5.35146	5.42886
ENSRNOG00000039559	691024	Fam219a	protein_coding	RGD Symbol	1	family with sequence similarity 219, member A [Source:RGD Symbol;Acc:1588668]	-0.102155	-0.1979	-0.00640995	6.98602	-2.18978	0.0374098	0.537387	-3.82141	-1.07337	7.10696	7.01107	7.09567	7.04381	7.12932	7.03271	7.0175	7.06504	6.96801	6.97338	6.9047	6.99619	6.85168	6.83361	6.83931	6.77309	7.08938	6.9691	7.08266	6.98364	7.0378	6.92999	6.93947	6.99039
ENSRNOG00000039994	313449	Upf3b	protein_coding	RGD Symbol	7	UPF3B, regulator of nonsense mediated mRNA decay [Source:RGD Symbol;Acc:1560264]	0.160385	0.0104335	0.310336	5.36547	2.19518	0.036979	0.537387	-3.68988	1.11759	5.58635	5.10625	5.26659	5.2	5.23521	5.18512	5.35834	5.21367	5.43576	5.42823	5.28904	5.41348	5.48205	5.61332	5.518	5.55839	5.56063	5.20604	5.378	5.46039	5.24586	5.27938	5.29556	5.45559
ENSRNOG00000042702	308668	Nipa1	protein_coding	MGI Symbol	1	NIPA magnesium transporter 1 [Source:NCBI gene;Acc:308668]	0.159696	0.00932091	0.310072	5.47801	2.17959	0.038235	0.537387	-3.73166	1.11705	5.36772	5.27897	5.32874	5.33564	5.43338	5.39022	5.57474	5.70152	5.23746	5.22679	5.5527	5.48167	5.67068	5.56633	5.7812	5.88739	5.18723	5.3761	5.45228	5.507	5.51428	5.45432	5.61011	5.55579
ENSRNOG00000042777	102548693	Zfp28	protein_coding	RGD Symbol	1	zinc finger protein 28 [Source:RGD Symbol;Acc:7679103]	0.186303	0.0113644	0.361242	3.94476	2.1857	0.037738	0.537387	-3.61556	1.13784	3.71396	3.93522	3.84833	3.92846	3.99501	4.02423	3.78853	3.64279	4.11179	4.18734	4.15053	4.04753	3.85894	4.04507	4.26943	4.10672	3.62308	3.81511	3.6812	4.01658	3.82694	3.87165	4.08499	4.10073
ENSRNOG00000043267	304323	Mrm2	protein_coding	RGD Symbol	1	mitochondrial rRNA methyltransferase 2 [Source:RGD Symbol;Acc:1305944]	0.339211	0.0270068	0.651414	2.62485	2.22992	0.0343128	0.537387	-3.57756	1.26506	2.65863	2.48988	2.53193	2.21226	2.239	2.59289	2.46472	2.58705	2.83849	2.72717	2.02021	2.60613	3.24817	3.18456	3.19197	3.06801	2.5196	2.6685	2.28661	2.78294	2.36144	2.48489	2.79701	2.43447
ENSRNOG00000045535	679038	Rtl8a	transcribed_processed_pseudogene	RGD Symbol	2	retrotransposon Gag like 8A [Source:RGD Symbol;Acc:1593086]	-0.10149	-0.194665	-0.00831407	6.64353	-2.23551	0.0338999	0.537387	-3.71566	-1.07288	6.80495	6.7643	6.70847	6.68396	6.68415	6.71089	6.63307	6.68067	6.57277	6.63948	6.48129	6.7056	6.58615	6.71033	6.48013	6.43569	6.80974	6.54444	6.7193	6.58511	6.65783	6.67115	6.5875	6.58787
ENSRNOG00000045668	686326	Ifnar2	protein_coding	RGD Symbol	1	interferon alpha and beta receptor subunit 2 [Source:RGD Symbol;Acc:1583177]	0.163374	0.00857285	0.318175	3.67796	2.16604	0.0393582	0.537387	-3.63735	1.1199	3.5508	3.66484	3.61668	3.64481	3.66033	3.73832	3.45999	3.38564	3.74922	3.78704	3.81539	3.78043	3.51381	3.48022	3.74754	3.7332	3.76714	3.95114	3.64439	3.70512	3.56183	3.70472	3.9161	3.69227
ENSRNOG00000045811	65131	Cldn5	protein_coding	RGD Symbol	1	claudin 5 [Source:RGD Symbol;Acc:68431]	-0.160006	-0.309784	-0.0102279	5.95208	-2.19253	0.03719	0.537387	-3.74249	-1.11729	6.03474	5.87135	6.03091	6.11044	5.94099	6.0697	5.95132	6.12536	5.94091	5.92933	5.91899	5.99807	5.60305	5.91045	5.71486	5.65398	6.20862	6.05018	6.05172	5.96162	5.99109	5.95082	6.10478	5.72652
ENSRNOG00000046505	683923	Bend3	protein_coding	RGD Symbol	1	BEN domain containing 3 [Source:RGD Symbol;Acc:1596570]	-0.307628	-0.598743	-0.0165131	3.26024	-2.1688	0.0391273	0.537387	-3.63137	-1.23767	3.29987	3.75064	3.62532	3.52766	3.69752	3.58851	3.36215	3.38564	3.59185	3.18438	3.58892	2.86522	2.46535	2.35008	3.01755	2.88824	3.16494	3.72825	3.15149	3.10091	3.24716	3.18188	3.21373	3.26846
ENSRNOG00000046864	681337	Acot4	protein_coding	RGD Symbol	1	acyl-CoA thioesterase 4 [Source:RGD Symbol;Acc:1596753]	-0.236988	-0.459972	-0.0140043	2.50931	-2.18128	0.0380976	0.537387	-3.642	-1.17853	2.24952	2.70838	2.72112	2.82231	2.39201	2.50269	2.70717	2.55165	2.54715	2.45923	2.38278	2.54164	2.18971	2.17889	2.37043	2.585	2.73882	2.36618	2.53202	2.24656	2.70047	2.74643	2.64128	2.34196
ENSRNOG00000047296	303617	Bptf	protein_coding	MGI Symbol	2	bromodomain PHD finger transcription factor [Source:NCBI gene;Acc:303617]	0.172499	0.0137726	0.331225	4.88445	2.23046	0.0342723	0.537387	-3.59247	1.12701	4.86696	4.88263	4.75103	4.77352	4.79852	4.67572	4.60607	4.74233	5.065	4.99596	5.06056	5.04608	5.11885	5.02783	5.07852	5.10525	4.83857	4.87387	4.74691	4.91655	4.72852	4.69893	4.94212	4.88655
ENSRNOG00000047697	116568	Ggt1	protein_coding	RGD Symbol	3	gamma-glutamyltransferase 1 [Source:RGD Symbol;Acc:2683]	-0.464745	-0.902336	-0.0271546	0.0916	-2.17974	0.0382231	0.537387	-3.96113	-1.38007	0.406244	-0.0681165	0.446758	0.366426	0.123524	-0.249871	-0.148816	0.265124	0.744828	0.117544	0.410794	0.447981	0.626281	0.048187	-0.694528	-0.309295	0.0415562	-0.590236	-0.428237	-0.468285	0.33249	0.198364	-0.196291	0.775976
ENSRNOG00000047905	246185	Dus1l	protein_coding	RGD Symbol	2	dihydrouridine synthase 1-like [Source:RGD Symbol;Acc:708389]	-0.16986	-0.32685	-0.0128695	4.94179	-2.22062	0.0350085	0.537387	-3.61039	-1.12495	5.12291	5.07635	4.8973	5.07136	4.83569	5.0892	4.86017	4.85917	4.95903	5.18882	5.32384	4.96233	4.78368	4.77705	4.67409	4.89676	4.97971	4.87076	4.78798	4.59874	5.11597	5.08323	4.89901	4.88982
ENSRNOG00000048389	NA	Fgf18	protein_coding	MGI Symbol	1	fibroblast growth factor 18 [Source:MGI Symbol;Acc:MGI:1277980]	0.381431	0.026517	0.736345	0.624949	2.20572	0.0361511	0.537387	-3.86334	1.30263	0.461739	0.668849	0.90973	0.111169	0.633719	0.781156	0.251722	0.506132	0.341472	0.874272	0.617244	-0.05159	0.915788	0.971566	0.549397	0.593408	0.745163	-0.124572	0.60279	0.841043	1.10032	0.88189	0.931464	0.88491
ENSRNOG00000048478	367302	Kcne4	protein_coding	RGD Symbol	1	potassium voltage-gated channel subfamily E regulatory subunit 4 [Source:RGD Symbol;Acc:1302957]	-0.433631	-0.842272	-0.0249899	1.27313	-2.17789	0.0383746	0.537387	-3.79154	-1.35063	1.47529	1.32674	1.25967	1.53201	1.67904	1.7023	1.68306	1.56058	1.61609	1.40931	1.31522	1.24018	0.178822	0.971566	1.07991	0.593408	1.54163	1.3573	0.60279	1.23697	1.72295	1.08471	1.79029	0.595404
ENSRNOG00000048509	363332	Ubxn6	protein_coding	RGD Symbol	2	UBX domain protein 6 [Source:RGD Symbol;Acc:1590866]	-0.124905	-0.243069	-0.00674135	6.20342	-2.16947	0.0390712	0.537387	-3.80024	-1.09044	6.26958	6.25448	6.27004	6.29716	6.25218	6.25654	6.19672	6.27533	6.12959	6.1642	6.17047	6.19699	6.0659	6.04274	5.93022	6.08377	6.51822	6.22507	6.32955	6.05186	6.29734	6.23678	6.12363	6.24374
ENSRNOG00000048969	682058	AABR07059041.1	protein_coding	Clone-based (Ensembl) gene	1	nucleolar protein with MIF4G domain 1 [Source:NCBI gene;Acc:682058]	-0.121392	-0.23694	-0.00584294	4.76433	-2.15616	0.0401952	0.537387	-3.7124	-1.08778	4.72108	4.82625	4.94294	4.90012	4.95104	4.77924	4.82755	4.94012	4.81144	4.65831	4.71972	4.70698	4.70238	4.78079	4.75625	4.89336	4.60402	4.64498	4.56587	4.76137	4.63281	4.70279	4.74753	4.76711
ENSRNOG00000049215	303730	Cbx2	protein_coding	RGD Symbol	1	chromobox 2 [Source:RGD Symbol;Acc:1588561]	0.235993	0.010794	0.461192	4.14915	2.15075	0.0406604	0.537387	-3.67585	1.17772	4.12399	4.27766	4.19441	3.7606	4.1153	4.02423	4.18174	3.70857	4.16535	4.2397	4.2521	3.97613	4.45861	4.45933	4.38622	4.66898	4.02862	3.93333	3.95208	3.97105	4.06848	4.23345	4.26557	4.13422
ENSRNOG00000049484	84011	AABR07054639.1	protein_coding	Clone-based (Ensembl) gene	1	ATPase phospholipid transporting 9A (putative) [Source:NCBI gene;Acc:84011]	-0.117144	-0.224971	-0.00931706	10.0343	-2.22972	0.0343275	0.537387	-3.87236	-1.08459	10.0559	10.1334	10.1537	10.1111	10.0662	10.0556	10.062	10.2498	9.912	9.95071	9.91008	9.95834	9.90968	9.88701	9.8595	9.84964	10.1844	10.1189	10.062	9.95574	10.1388	10.0903	10.1048	10.0439
ENSRNOG00000049531	361190	Usp19	protein_coding	RGD Symbol	2	ubiquitin specific peptidase 19 [Source:RGD Symbol;Acc:1303276]	0.129999	0.0102879	0.24971	6.90636	2.22876	0.0343989	0.537387	-3.74513	1.09429	6.85114	6.8059	6.89239	6.74053	6.73421	6.78355	6.72746	6.83866	7.02163	7.0968	7.04983	6.91419	7.05366	7.01636	7.04161	7.11733	6.82927	6.89281	6.82669	6.87273	6.90152	6.89838	6.9814	6.86469
ENSRNOG00000049920	29669	Psma2	protein_coding	RGD Symbol	1	proteasome subunit alpha 2 [Source:RGD Symbol;Acc:61842]	-0.0962672	-0.186874	-0.00566006	6.78024	-2.18059	0.0381538	0.537387	-3.82288	-1.069	6.88705	6.80681	6.81142	6.85611	6.8469	6.85547	6.77861	6.7438	6.67557	6.72971	6.81583	6.80939	6.77241	6.90144	6.71352	6.68235	6.91122	6.76606	6.81349	6.59734	6.65296	6.82949	6.75747	6.71134
ENSRNOG00000050445	60418	Gde1	protein_coding	RGD Symbol	1	glycerophosphodiester phosphodiesterase 1 [Source:RGD Symbol;Acc:621788]	-0.11065	-0.215357	-0.00594358	6.56303	-2.16888	0.0391203	0.537387	-3.82735	-1.07971	6.62446	6.69909	6.52675	6.71396	6.6178	6.6565	6.51282	6.52622	6.43644	6.60884	6.63863	6.59674	6.4018	6.55598	6.40572	6.34519	6.79453	6.57826	6.58396	6.52926	6.60736	6.57129	6.51081	6.47042
ENSRNOG00000050655	64475	P4ha1	protein_coding	RGD Symbol	1	prolyl 4-hydroxylase subunit alpha 1 [Source:RGD Symbol;Acc:621000]	0.215445	0.0155817	0.415308	4.44368	2.21238	0.035636	0.537387	-3.60041	1.16106	4.3577	4.29853	4.27896	4.49905	4.53651	4.7124	4.61884	4.28412	4.24836	4.22823	4.2521	4.26286	4.65603	4.62692	4.67776	4.67692	4.18607	4.49925	4.29375	4.83311	4.26003	4.14549	4.6543	4.56093
ENSRNOG00000050784	NA	AABR07054000.1	protein_coding	Clone-based (Ensembl) gene	2		0.2049	0.00961181	0.400188	3.42713	2.15339	0.0404325	0.537387	-3.65298	1.15261	3.47191	3.76571	3.39212	3.19589	3.54265	4.01773	3.22414	3.20372	3.48003	3.69002	3.66067	2.92963	3.3193	3.34502	3.32901	3.51144	3.27422	3.35284	3.44481	3.5589	3.28794	3.39714	3.27282	3.58333
ENSRNOG00000004923	503027	Map4k5	protein_coding	RGD Symbol	1	mitogen-activated protein kinase kinase kinase kinase 5 [Source:RGD Symbol;Acc:1562028]	0.129059	0.00571011	0.252408	5.33632	2.14739	0.0409519	0.537617	-3.76291	1.09358	5.3216	5.27897	5.13666	5.20546	5.35176	5.38012	5.22274	4.97729	5.34293	5.49198	5.39569	5.47737	5.36925	5.52671	5.36474	5.38025	5.29706	5.59771	5.20681	5.40796	5.32394	5.41254	5.30267	5.29954
ENSRNOG00000016255	297433	Podxl2	protein_coding	RGD Symbol	1	podocalyxin-like 2 [Source:RGD Symbol;Acc:1305815]	-0.0926893	-0.18128	-0.0040984	8.84118	-2.14732	0.0409573	0.537617	-3.9853	-1.06636	8.9585	8.89457	8.90719	8.92547	8.88336	8.81587	8.8041	8.89724	8.73697	8.83994	8.82029	8.74942	8.73469	8.78278	8.73603	8.71657	9.04453	9.00427	8.91789	8.72957	8.86987	8.84844	8.76639	8.80432
ENSRNOG00000016055	308390	Fkrp	protein_coding	RGD Symbol	1	fukutin related protein [Source:RGD Symbol;Acc:1305852]	-0.115404	-0.22578	-0.0050274	5.82894	-2.14586	0.041085	0.538007	-3.81281	-1.08328	5.8676	5.7421	5.89819	5.79631	5.82816	5.60703	5.87178	6.07638	5.83952	5.96606	5.81102	5.94452	5.70143	5.77423	5.76749	5.82446	5.94225	5.83043	5.77357	5.74371	5.82434	5.91801	5.8012	5.7447
ENSRNOG00000026643	315447	Chordc1	protein_coding	RGD Symbol	1	cysteine and histidine rich domain containing 1 [Source:RGD Symbol;Acc:1304679]	0.358044	0.015565	0.700524	4.53383	2.14565	0.0411029	0.538007	-3.70946	1.28169	4.18709	4.05658	4.19441	4.22037	4.37605	4.31668	4.58887	4.03771	4.80302	4.51459	4.58277	4.97154	5.15818	5.21119	5.16476	5.22378	4.04926	4.26775	4.26009	4.46963	4.543	4.31132	4.63566	4.6677
ENSRNOG00000039666	64316	Srpx	protein_coding	RGD Symbol	1	sushi-repeat-containing protein, X-linked [Source:RGD Symbol;Acc:70950]	-0.256616	-0.50205	-0.0111829	1.76644	-2.14589	0.0410821	0.538007	-3.7589	-1.19467	1.44806	1.99717	2.00549	1.89844	1.89931	1.60161	1.89383	1.82064	1.69106	1.59941	1.66455	1.93592	1.47428	1.87671	1.6274	1.23323	1.96756	2.07273	2.05943	1.69465	1.8645	1.84047	1.64873	1.57928
ENSRNOG00000039902	683626	Lbh	protein_coding	RGD Symbol	2	limb bud and heart development [Source:RGD Symbol;Acc:1584525]	-0.124891	-0.244387	-0.00539462	6.66253	-2.14503	0.0411572	0.538213	-3.8796	-1.09042	6.75306	6.75017	6.77501	6.84216	6.76694	6.75062	6.67951	6.7594	6.70186	6.61656	6.37865	6.68429	6.59846	6.5516	6.57078	6.32638	6.73205	6.54541	6.63457	6.61502	6.64807	6.75713	6.73138	6.73154
[truncated: 11,899 more rows]
